# Supplementary material for: Exact Solutions of Coupled Multispecies Linear Reaction–Diffusion Equations on a Uniformly Growing Domain
Source: PLoS One. 2015 Sep 25;10(9):e0138894. doi: 10.1371/journal.pone.0138894 (PMC4583548; doi:10.1371/journal.pone.0138894)
Supplement: S2 Supporting Information — (MW) [file pone.0138894.s002.mw]

<?xml version="1.0" encoding="UTF-8"?>
<Worksheet>
<Version major="18" minor="0"/>
<Label-Scheme value="2" prefix=""/>
<View-Properties presentation="true" autoexpanding_sections="true">
</View-Properties>
<MapleNet-Properties elisiondigitsbefore="100" labelling="true" indentamount="4" elisiontermsthreshold="10000" ansi="false" errorbreak="1" useclientjvm="true" echo="1" imaginaryunit="I" labelwidth="20" unitattributes="&quot;fontweight&quot; = &quot;bold&quot;" contextmenusize="automatic" plotdriver="opengl" elisiondigitsafter="100" plotoutput="terminal" helpbrowser="standard" rtablesize="10" elisiontermsbefore="100" elisiondigitsthreshold="10000" typesetting="standard" plotdevice="inline" verboseproc="1" showassumed="1" quiet="false" errorcursor="false" longdelim="true" plotoptions="" elisiontermsafter="100" screenwidth="79" preplot="" prettyprint="3" displayprecision="-1" screenpixelheight="1080" warnlevel="3" screenheight="25" latexwidth="8.0" postplot="" prompt="&gt; " ShowLabels="true"/>
<Styles>
<Font name="Ordered List 1" background="[255,255,255]" bold="false" executable="false" family="Times New Roman" foreground="[0,0,0]" italic="false" opaque="false" readonly="false" size="12" subscript="false" superscript="false" underline="false" placeholder="false"/>
<Font name="Annotation Text" background="[255,255,255]" bold="false" executable="false" family="Times New Roman" foreground="[0,0,0]" italic="false" opaque="false" readonly="false" size="12" subscript="false" superscript="false" underline="false" placeholder="false"/>
<Font name="Ordered List 2" background="[255,255,255]" bold="false" executable="false" family="Times New Roman" foreground="[0,0,0]" italic="false" opaque="false" readonly="false" size="12" subscript="false" superscript="false" underline="false" placeholder="false"/>
<Font name="Ordered List 3" background="[255,255,255]" bold="false" executable="false" family="Times New Roman" foreground="[0,0,0]" italic="false" opaque="false" readonly="false" size="12" subscript="false" superscript="false" underline="false" placeholder="false"/>
<Font name="Ordered List 4" background="[255,255,255]" bold="false" executable="false" family="Times New Roman" foreground="[0,0,0]" italic="false" opaque="false" readonly="false" size="12" subscript="false" superscript="false" underline="false" placeholder="false"/>
<Font name="Ordered List 5" background="[255,255,255]" bold="false" executable="false" family="Times New Roman" foreground="[0,0,0]" italic="false" opaque="false" readonly="false" size="12" subscript="false" superscript="false" underline="false" placeholder="false"/>
<Font name="Author" background="[255,255,255]" bold="false" executable="false" family="Times New Roman" foreground="[0,0,0]" italic="false" opaque="false" readonly="false" size="12" subscript="false" superscript="false" underline="false" placeholder="false"/>
<Font name="Annotation Title" background="[255,255,255]" bold="true" executable="false" family="Times New Roman" foreground="[0,0,0]" italic="false" opaque="false" readonly="false" size="18" subscript="false" superscript="false" underline="false" placeholder="false"/>
<Font name="Warning" background="[255,255,255]" bold="false" executable="false" family="Courier New" foreground="[0,0,255]" italic="false" opaque="false" readonly="true" size="12" subscript="false" superscript="false" underline="false" placeholder="false"/>
<Font name="Caption Reference" background="[255,255,255]" bold="true" executable="false" family="Times New Roman" foreground="[0,0,0]" italic="false" opaque="false" readonly="false" size="12" subscript="false" superscript="false" underline="false" placeholder="false"/>
<Font name="Maple Input Placeholder" background="[255,255,255]" bold="true" executable="true" family="Courier New" foreground="[200,0,200]" italic="false" opaque="false" readonly="false" size="12" subscript="false" superscript="false" underline="false" placeholder="true"/>
<Font name="Maple Plot" background="[255,255,255]" bold="false" executable="false" family="Times New Roman" foreground="[0,0,0]" italic="false" opaque="false" readonly="false" size="12" subscript="false" superscript="false" underline="false" placeholder="false"/>
<Font name="Code" background="[255,255,255]" bold="false" executable="false" family="Courier New" foreground="[255,0,0]" italic="false" opaque="false" readonly="false" size="12" subscript="false" superscript="false" underline="false" placeholder="false"/>
<Font name="Line Printed Output" background="[255,255,255]" bold="false" executable="false" family="Courier New" foreground="[0,0,255]" italic="false" opaque="false" readonly="true" size="12" subscript="false" superscript="false" underline="false" placeholder="false"/>
<Font name="Text Output" background="[255,255,255]" bold="false" executable="false" family="Courier New" foreground="[0,0,255]" italic="false" opaque="false" readonly="true" size="12" subscript="false" superscript="false" underline="false" placeholder="false"/>
<Font name="Diagnostic" background="[255,255,255]" bold="false" executable="false" family="Courier New" foreground="[40,120,40]" italic="false" opaque="false" readonly="true" size="12" subscript="false" superscript="false" underline="false" placeholder="false"/>
<Font name="2D Inert Output" background="[255,255,255]" bold="false" executable="true" family="Times New Roman" foreground="[144,144,144]" italic="false" opaque="false" readonly="false" size="12" subscript="false" superscript="false" underline="false" placeholder="false"/>
<Font name="Normal" background="[255,255,255]" bold="false" executable="false" family="Times New Roman" foreground="[0,0,0]" italic="false" opaque="false" readonly="false" size="12" subscript="false" superscript="false" underline="false" placeholder="false"/>
<Font name="Hyperlink" background="[255,255,255]" bold="false" executable="false" family="Times New Roman" foreground="[0,128,128]" italic="false" opaque="false" readonly="false" size="12" subscript="false" superscript="false" underline="true" placeholder="false"/>
<Font name="Maple Output" background="[255,255,255]" bold="false" executable="false" family="Times New Roman" foreground="[0,0,0]" italic="false" opaque="false" readonly="false" size="12" subscript="false" superscript="false" underline="false" placeholder="false"/>
<Font name="Dash Item" background="[255,255,255]" bold="false" executable="false" family="Times New Roman" foreground="[0,0,0]" italic="false" opaque="false" readonly="false" size="12" subscript="false" superscript="false" underline="false" placeholder="false"/>
<Font name="2D Math" background="[255,255,255]" bold="false" executable="false" family="Times New Roman" foreground="[0,0,0]" italic="false" opaque="false" readonly="false" size="12" subscript="false" superscript="false" underline="false" placeholder="false"/>
<Font name="Maple Input" background="[255,255,255]" bold="true" executable="true" family="Courier New" foreground="[120,0,14]" italic="false" opaque="false" readonly="false" size="12" subscript="false" superscript="false" underline="false" placeholder="false"/>
<Font name="2D Output" background="[255,255,255]" bold="false" executable="false" family="Times New Roman" foreground="[0,0,255]" italic="false" opaque="false" readonly="true" size="12" subscript="false" superscript="false" underline="false" placeholder="false"/>
<Font name="2D Input" background="[255,255,255]" bold="false" executable="true" family="Times New Roman" foreground="[0,0,0]" italic="false" opaque="false" readonly="false" size="12" subscript="false" superscript="false" underline="false" placeholder="false"/>
<Font name="HyperlinkError" background="[255,255,255]" bold="false" executable="false" family="Courier New" foreground="[255,0,255]" italic="false" opaque="false" readonly="true" size="12" subscript="false" superscript="false" underline="true" placeholder="false"/>
<Font name="Header and Footer" background="[255,255,255]" bold="false" executable="false" family="Times New Roman" foreground="[0,0,0]" italic="false" opaque="false" readonly="false" size="10" subscript="false" superscript="false" underline="false" placeholder="false"/>
<Font name="Error" background="[255,255,255]" bold="false" executable="false" family="Courier New" foreground="[255,0,255]" italic="false" opaque="false" readonly="true" size="12" subscript="false" superscript="false" underline="false" placeholder="false"/>
<Font name="Title" background="[255,255,255]" bold="true" executable="false" family="Times New Roman" foreground="[0,0,0]" italic="false" opaque="false" readonly="false" size="18" subscript="false" superscript="false" underline="false" placeholder="false"/>
<Font name="Heading 1" background="[255,255,255]" bold="true" executable="false" family="Times New Roman" foreground="[0,0,0]" italic="false" opaque="false" readonly="false" size="18" subscript="false" superscript="false" underline="false" placeholder="false"/>
<Font name="Text" background="[255,255,255]" bold="false" executable="false" family="Times New Roman" foreground="[0,0,0]" italic="false" opaque="false" readonly="false" size="12" subscript="false" superscript="false" underline="false" placeholder="false"/>
<Font name="Bullet Item" background="[255,255,255]" bold="false" executable="false" family="Times New Roman" foreground="[0,0,0]" italic="false" opaque="false" readonly="false" size="12" subscript="false" superscript="false" underline="false" placeholder="false"/>
<Font name="Heading 4" background="[255,255,255]" bold="false" executable="false" family="Times New Roman" foreground="[0,0,0]" italic="true" opaque="false" readonly="false" size="12" subscript="false" superscript="false" underline="false" placeholder="false"/>
<Font name="Equation Label" background="[255,255,255]" bold="true" executable="false" family="Times New Roman" foreground="[0,0,0]" italic="false" opaque="false" readonly="false" size="12" subscript="false" superscript="false" underline="false" placeholder="false"/>
<Font name="Heading 3" background="[255,255,255]" bold="true" executable="false" family="Times New Roman" foreground="[0,0,0]" italic="true" opaque="false" readonly="false" size="14" subscript="false" superscript="false" underline="false" placeholder="false"/>
<Font name="Heading 2" background="[255,255,255]" bold="true" executable="false" family="Times New Roman" foreground="[0,0,0]" italic="false" opaque="false" readonly="false" size="16" subscript="false" superscript="false" underline="false" placeholder="false"/>
<Font name="HyperlinkWarning" background="[255,255,255]" bold="false" executable="false" family="Courier New" foreground="[0,0,255]" italic="false" opaque="false" readonly="true" size="12" subscript="false" superscript="false" underline="true" placeholder="false"/>
<Font name="Dictionary Hyperlink" background="[255,255,255]" bold="false" executable="false" family="Times New Roman" foreground="[147,0,15]" italic="false" opaque="false" readonly="false" size="12" subscript="false" superscript="false" underline="true" placeholder="false"/>
<Font name="Atomic Variable" background="[255,255,255]" bold="false" executable="false" family="Times New Roman" foreground="[175,0,175]" italic="true" opaque="false" readonly="false" size="12" subscript="false" superscript="false" underline="false" placeholder="false"/>
<Font name="Caption Text" background="[255,255,255]" bold="true" executable="false" family="Times New Roman" foreground="[0,0,0]" italic="false" opaque="false" readonly="false" size="12" subscript="false" superscript="false" underline="false" placeholder="false"/>
<Font name="List Item" background="[255,255,255]" bold="false" executable="false" family="Times New Roman" foreground="[0,0,0]" italic="false" opaque="false" readonly="false" size="12" subscript="false" superscript="false" underline="false" placeholder="false"/>
<Layout name="Ordered List 1" alignment="left" bullet="numeric" firstindent="0" leftmargin="0" rightmargin="0" linespacing="0.0" spaceabove="3" spacebelow="3" linebreak="space" pagebreak-before="false" initial="-1" bulletsuffix=""/>
<Layout name="Ordered List 2" alignment="left" bullet="alphabetic" firstindent="0" leftmargin="36" rightmargin="0" linespacing="0.0" spaceabove="3" spacebelow="3" linebreak="space" pagebreak-before="false" initial="-1" bulletsuffix=""/>
<Layout name="Ordered List 3" alignment="left" bullet="roman" firstindent="0" leftmargin="72" rightmargin="0" linespacing="0.0" spaceabove="3" spacebelow="3" linebreak="space" pagebreak-before="false" initial="-1" bulletsuffix=""/>
<Layout name="Ordered List 4" alignment="left" bullet="ALPHABETIC" firstindent="0" leftmargin="108" rightmargin="0" linespacing="0.0" spaceabove="3" spacebelow="3" linebreak="space" pagebreak-before="false" initial="-1" bulletsuffix=""/>
<Layout name="Ordered List 5" alignment="left" bullet="ROMAN" firstindent="0" leftmargin="144" rightmargin="0" linespacing="0.0" spaceabove="3" spacebelow="3" linebreak="space" pagebreak-before="false" initial="-1" bulletsuffix=""/>
<Layout name="Author" alignment="centred" bullet="none" firstindent="0" leftmargin="0" rightmargin="0" linespacing="0.0" spaceabove="8" spacebelow="8" linebreak="space" pagebreak-before="false" initial="0" bulletsuffix=""/>
<Layout name="Warning" alignment="left" bullet="none" firstindent="0" leftmargin="0" rightmargin="0" linespacing="0.0" spaceabove="0" spacebelow="0" linebreak="space" pagebreak-before="false" initial="0" bulletsuffix=""/>
<Layout name="Annotation Title" alignment="centred" bullet="none" firstindent="0" leftmargin="0" rightmargin="0" linespacing="0.0" spaceabove="12" spacebelow="12" linebreak="space" pagebreak-before="false" initial="0" bulletsuffix=""/>
<Layout name="Maple Plot" alignment="centred" bullet="none" firstindent="0" leftmargin="0" rightmargin="0" linespacing="0.0" spaceabove="0" spacebelow="0" linebreak="space" pagebreak-before="false" initial="0" bulletsuffix=""/>
<Layout name="Line Printed Output" alignment="left" bullet="none" firstindent="0" leftmargin="0" rightmargin="0" linespacing="0.0" spaceabove="0" spacebelow="0" linebreak="any" pagebreak-before="false" initial="0" bulletsuffix=""/>
<Layout name="Text Output" alignment="left" bullet="none" firstindent="0" leftmargin="0" rightmargin="0" linespacing="0.0" spaceabove="0" spacebelow="0" linebreak="newline" pagebreak-before="false" initial="0" bulletsuffix=""/>
<Layout name="Diagnostic" alignment="left" bullet="none" firstindent="0" leftmargin="0" rightmargin="0" linespacing="0.0" spaceabove="0" spacebelow="0" linebreak="any" pagebreak-before="false" initial="0" bulletsuffix=""/>
<Layout name="Normal" alignment="left" bullet="none" firstindent="0" leftmargin="0" rightmargin="0" linespacing="0.0" spaceabove="0" spacebelow="0" linebreak="space" pagebreak-before="false" initial="0" bulletsuffix=""/>
<Layout name="Maple Output" alignment="centred" bullet="none" firstindent="0" leftmargin="0" rightmargin="0" linespacing="0.3" spaceabove="0" spacebelow="0" linebreak="space" pagebreak-before="false" initial="0" bulletsuffix=""/>
<Layout name="Dash Item" alignment="left" bullet="dash" firstindent="0" leftmargin="0" rightmargin="0" linespacing="0.0" spaceabove="3" spacebelow="3" linebreak="space" pagebreak-before="false" initial="0" bulletsuffix=""/>
<Layout name="HyperlinkError" alignment="left" bullet="none" firstindent="0" leftmargin="0" rightmargin="0" linespacing="0.0" spaceabove="0" spacebelow="0" linebreak="space" pagebreak-before="false" initial="0" bulletsuffix=""/>
<Layout name="Error" alignment="left" bullet="none" firstindent="0" leftmargin="0" rightmargin="0" linespacing="0.0" spaceabove="0" spacebelow="0" linebreak="space" pagebreak-before="false" initial="0" bulletsuffix=""/>
<Layout name="Title" alignment="centred" bullet="none" firstindent="0" leftmargin="0" rightmargin="0" linespacing="0.0" spaceabove="12" spacebelow="12" linebreak="space" pagebreak-before="false" initial="0" bulletsuffix=""/>
<Layout name="Heading 1" alignment="left" bullet="none" firstindent="0" leftmargin="0" rightmargin="0" linespacing="0.0" spaceabove="8" spacebelow="4" linebreak="space" pagebreak-before="false" initial="0" bulletsuffix=""/>
<Layout name="Bullet Item" alignment="left" bullet="dot" firstindent="0" leftmargin="0" rightmargin="0" linespacing="0.0" spaceabove="3" spacebelow="3" linebreak="space" pagebreak-before="false" initial="0" bulletsuffix=""/>
<Layout name="Heading 4" alignment="left" bullet="none" firstindent="0" leftmargin="0" rightmargin="0" linespacing="0.0" spaceabove="0" spacebelow="0" linebreak="space" pagebreak-before="false" initial="0" bulletsuffix=""/>
<Layout name="Heading 3" alignment="left" bullet="none" firstindent="0" leftmargin="0" rightmargin="0" linespacing="0.0" spaceabove="0" spacebelow="0" linebreak="space" pagebreak-before="false" initial="0" bulletsuffix=""/>
<Layout name="Heading 2" alignment="left" bullet="none" firstindent="0" leftmargin="0" rightmargin="0" linespacing="0.0" spaceabove="8" spacebelow="2" linebreak="space" pagebreak-before="false" initial="0" bulletsuffix=""/>
<Layout name="HyperlinkWarning" alignment="left" bullet="none" firstindent="0" leftmargin="0" rightmargin="0" linespacing="0.0" spaceabove="0" spacebelow="0" linebreak="space" pagebreak-before="false" initial="0" bulletsuffix=""/>
<Layout name="List Item" alignment="left" bullet="indent" firstindent="0" leftmargin="0" rightmargin="0" linespacing="0.0" spaceabove="3" spacebelow="3" linebreak="space" pagebreak-before="false" initial="0" bulletsuffix=""/>
<Pencil-style name="Pencil 5" pen-color="[255,0,0]" pen-height="5.0" pen-width="5.0" pen-opacity="1.0"/>
<Pencil-style name="Pencil 4" pen-color="[0,0,255]" pen-height="3.0" pen-width="3.0" pen-opacity="1.0"/>
<Pencil-style name="Pencil 3" pen-color="[0,0,0]" pen-height="3.0" pen-width="3.0" pen-opacity="1.0"/>
<Pencil-style name="Pencil 2" pen-color="[0,0,255]" pen-height="1.0" pen-width="1.0" pen-opacity="1.0"/>
<Pencil-style name="Pencil 1" pen-color="[0,0,0]" pen-height="1.0" pen-width="1.0" pen-opacity="1.0"/>
<Highlighter-style name="Highlighter 2" pen-color="[255,204,0]" pen-height="14.0" pen-width="14.0" pen-opacity="0.8"/>
<Highlighter-style name="Highlighter 1" pen-color="[255,153,255]" pen-height="12.0" pen-width="8.0" pen-opacity="0.8"/>
<Highlighter-style name="Highlighter 4" pen-color="[0,255,255]" pen-height="32.0" pen-width="32.0" pen-opacity="0.8"/>
<Highlighter-style name="Highlighter 3" pen-color="[51,255,0]" pen-height="24.0" pen-width="24.0" pen-opacity="0.8"/>
<Highlighter-style name="Highlighter 5" pen-color="[255,255,0]" pen-height="48.0" pen-width="48.0" pen-opacity="0.8"/>
</Styles>
<Task-table>
    <Task-category name="&lt;default&gt;"/>
</Task-table>
<Task/><Presentation-Block>
<Group view="presentation" hide-input="false" hide-output="true" inline-output="false" labelreference="L687" drawlabel="true" redirect-target="L689">
<Input>
<Text-field prompt="&gt; " style="Maple Input" layout="Normal"><Equation executable="true" style="2D Input" input-equation="NN := 1000:" display="LUklbXJvd0c2Iy9JK21vZHVsZW5hbWVHNiJJLFR5cGVzZXR0aW5nR0koX3N5c2xpYkdGJzYoLUkjbWlHRiQ2JVEjTk5GJy8lJ2l0YWxpY0dRJXRydWVGJy8lLG1hdGh2YXJpYW50R1EnaXRhbGljRictSSNtb0dGJDYtUSomY29sb25lcTtGJy9GM1Enbm9ybWFsRicvJSZmZW5jZUdRJmZhbHNlRicvJSpzZXBhcmF0b3JHRj0vJSlzdHJldGNoeUdGPS8lKnN5bW1ldHJpY0dGPS8lKGxhcmdlb3BHRj0vJS5tb3ZhYmxlbGltaXRzR0Y9LyUnYWNjZW50R0Y9LyUnbHNwYWNlR1EsMC4yNzc3Nzc4ZW1GJy8lJ3JzcGFjZUdGTC1JI21uR0YkNiRRJTEwMDBGJ0Y5LUY2Ni1RIjpGJ0Y5RjtGPkZARkJGREZGRkhGSkZNLyUrZXhlY3V0YWJsZUdGPUY5">QyQ+SSNOTkc2IiIlKzUhIiI=</Equation></Text-field>
</Input>
<Output>
<Text-field superscript="false" placeholder="false" executable="false" selection-placeholder="false" italic="false" size="12" bold="false" subscript="false" family="Times New Roman" opaque="false" underline="false" background="[255,255,255]" readonly="false" foreground="[0,0,0]" alignment="centred" firstindent="0" spacebelow="0" leftmargin="0" linespacing="0.0" initial="0" linebreak="space" rightmargin="0" bulletsuffix="" spaceabove="0" bullet="none" pagebreak-before="false"><Equation executable="false" style="2D Output" display="LUkjbWlHNiMvSSttb2R1bGVuYW1lRzYiSSxUeXBlc2V0dGluZ0dJKF9zeXNsaWJHRic2JVE1b3V0cHV0fnJlZGlyZWN0ZWQuLi5GJy8lJ2l0YWxpY0dRJXRydWVGJy8lLG1hdGh2YXJpYW50R1EnaXRhbGljRic=">LUkjbWlHNiMvSSttb2R1bGVuYW1lRzYiSSxUeXBlc2V0dGluZ0dJKF9zeXNsaWJHRic2JVE1b3V0cHV0fnJlZGlyZWN0ZWQuLi5GJy8lJ2l0YWxpY0dRJXRydWVGJy8lLG1hdGh2YXJpYW50R1EnaXRhbGljRic=</Equation></Text-field>
</Output>
</Group>
<Group view="presentation" hide-input="false" hide-output="true" inline-output="false" labelreference="L1090" drawlabel="true">
<Input>
<Text-field style="Text" layout="Normal"></Text-field>
</Input>
</Group>
<Group view="presentation" hide-input="true" hide-output="false" inline-output="true" labelreference="L689" drawlabel="true" redirect-source="L687">
<Input>
<Text-field prompt="&gt; " style="Maple Input" layout="Normal">print(<Label label="L687" view="label" executable="true"></Label>); # input placeholder</Text-field>
</Input>
</Group></Presentation-Block><Presentation-Block>
<Group view="presentation" hide-input="false" hide-output="true" inline-output="false" labelreference="L701" drawlabel="true" redirect-target="L674">
<Input>
<Text-field prompt="&gt; " style="Maple Input" layout="Normal"><Equation executable="true" style="2D Input" input-equation="Gamma := .2:" display="LUklbXJvd0c2Iy9JK21vZHVsZW5hbWVHNiJJLFR5cGVzZXR0aW5nR0koX3N5c2xpYkdGJzYoLUkjbWlHRiQ2JVEmR2FtbWFGJy8lJ2l0YWxpY0dRJmZhbHNlRicvJSxtYXRodmFyaWFudEdRJ25vcm1hbEYnLUkjbW9HRiQ2LVEqJmNvbG9uZXE7RidGMi8lJmZlbmNlR0YxLyUqc2VwYXJhdG9yR0YxLyUpc3RyZXRjaHlHRjEvJSpzeW1tZXRyaWNHRjEvJShsYXJnZW9wR0YxLyUubW92YWJsZWxpbWl0c0dGMS8lJ2FjY2VudEdGMS8lJ2xzcGFjZUdRLDAuMjc3Nzc3OGVtRicvJSdyc3BhY2VHRkktSSNtbkdGJDYkUSQwLjJGJ0YyLUY2Ni1RIjpGJ0YyRjlGO0Y9Rj9GQUZDRkVGR0ZKLyUrZXhlY3V0YWJsZUdGMUYy">QyQ+SSZHYW1tYUc2IiQiIiMhIiJGKA==</Equation></Text-field>
</Input>
<Output>
<Text-field superscript="false" placeholder="false" executable="false" selection-placeholder="false" italic="false" size="12" bold="false" subscript="false" family="Times New Roman" opaque="false" underline="false" background="[255,255,255]" readonly="false" foreground="[0,0,0]" alignment="centred" firstindent="0" spacebelow="0" leftmargin="0" linespacing="0.0" initial="0" linebreak="space" rightmargin="0" bulletsuffix="" spaceabove="0" bullet="none" pagebreak-before="false"><Equation executable="false" style="2D Output" display="LUkjbWlHNiMvSSttb2R1bGVuYW1lRzYiSSxUeXBlc2V0dGluZ0dJKF9zeXNsaWJHRic2JVE1b3V0cHV0fnJlZGlyZWN0ZWQuLi5GJy8lJ2l0YWxpY0dRJXRydWVGJy8lLG1hdGh2YXJpYW50R1EnaXRhbGljRic=">LUkjbWlHNiMvSSttb2R1bGVuYW1lRzYiSSxUeXBlc2V0dGluZ0dJKF9zeXNsaWJHRic2JVE1b3V0cHV0fnJlZGlyZWN0ZWQuLi5GJy8lJ2l0YWxpY0dRJXRydWVGJy8lLG1hdGh2YXJpYW50R1EnaXRhbGljRic=</Equation></Text-field>
</Output>
</Group>
<Group view="presentation" hide-input="true" hide-output="false" inline-output="false" labelreference="L674" drawlabel="true" redirect-source="L701">
<Input>
<Text-field prompt="&gt; " style="Maple Input" layout="Normal">print(<Label label="L701" view="label" executable="true"></Label>); # input placeholder</Text-field>
</Input>
</Group></Presentation-Block><Presentation-Block>
<Group view="presentation" hide-input="false" hide-output="true" inline-output="false" labelreference="L676" drawlabel="true">
<Input>
<Text-field prompt="&gt; " style="Maple Input" layout="Normal"><Equation executable="true" style="2D Input" input-equation="L0 := 1.0:" display="LUklbXJvd0c2Iy9JK21vZHVsZW5hbWVHNiJJLFR5cGVzZXR0aW5nR0koX3N5c2xpYkdGJzYoLUkjbWlHRiQ2JVEjTDBGJy8lJ2l0YWxpY0dRJXRydWVGJy8lLG1hdGh2YXJpYW50R1EnaXRhbGljRictSSNtb0dGJDYtUSomY29sb25lcTtGJy9GM1Enbm9ybWFsRicvJSZmZW5jZUdRJmZhbHNlRicvJSpzZXBhcmF0b3JHRj0vJSlzdHJldGNoeUdGPS8lKnN5bW1ldHJpY0dGPS8lKGxhcmdlb3BHRj0vJS5tb3ZhYmxlbGltaXRzR0Y9LyUnYWNjZW50R0Y9LyUnbHNwYWNlR1EsMC4yNzc3Nzc4ZW1GJy8lJ3JzcGFjZUdGTC1JI21uR0YkNiRRJDEuMEYnRjktRjY2LVEiOkYnRjlGO0Y+RkBGQkZERkZGSEZKRk0vJStleGVjdXRhYmxlR0Y9Rjk=">QyQ+SSNMMEc2IiQiIzUhIiJGKA==</Equation></Text-field>
</Input>
</Group></Presentation-Block><Presentation-Block>
<Group view="presentation" hide-input="false" hide-output="true" inline-output="false" labelreference="L682" drawlabel="true" redirect-target="L679">
<Input>
<Text-field prompt="&gt; " style="Maple Input" layout="Normal"><Equation executable="true" style="2D Input" input-equation="alpha := .1:" display="LUklbXJvd0c2Iy9JK21vZHVsZW5hbWVHNiJJLFR5cGVzZXR0aW5nR0koX3N5c2xpYkdGJzYoLUkjbWlHRiQ2JVEmYWxwaGFGJy8lJ2l0YWxpY0dRJmZhbHNlRicvJSxtYXRodmFyaWFudEdRJ25vcm1hbEYnLUkjbW9HRiQ2LVEqJmNvbG9uZXE7RidGMi8lJmZlbmNlR0YxLyUqc2VwYXJhdG9yR0YxLyUpc3RyZXRjaHlHRjEvJSpzeW1tZXRyaWNHRjEvJShsYXJnZW9wR0YxLyUubW92YWJsZWxpbWl0c0dGMS8lJ2FjY2VudEdGMS8lJ2xzcGFjZUdRLDAuMjc3Nzc3OGVtRicvJSdyc3BhY2VHRkktSSNtbkdGJDYkUSQwLjFGJ0YyLUY2Ni1RIjpGJ0YyRjlGO0Y9Rj9GQUZDRkVGR0ZKLyUrZXhlY3V0YWJsZUdGMUYy">QyQ+SSZhbHBoYUc2IiQiIiIhIiJGKA==</Equation></Text-field>
</Input>
<Output>
<Text-field superscript="false" placeholder="false" executable="false" selection-placeholder="false" italic="false" size="12" bold="false" subscript="false" family="Times New Roman" opaque="false" underline="false" background="[255,255,255]" readonly="false" foreground="[0,0,0]" alignment="centred" firstindent="0" spacebelow="0" leftmargin="0" linespacing="0.0" initial="0" linebreak="space" rightmargin="0" bulletsuffix="" spaceabove="0" bullet="none" pagebreak-before="false"><Equation executable="false" style="2D Output" display="LUkjbWlHNiMvSSttb2R1bGVuYW1lRzYiSSxUeXBlc2V0dGluZ0dJKF9zeXNsaWJHRic2JVE1b3V0cHV0fnJlZGlyZWN0ZWQuLi5GJy8lJ2l0YWxpY0dRJXRydWVGJy8lLG1hdGh2YXJpYW50R1EnaXRhbGljRic=">LUkjbWlHNiMvSSttb2R1bGVuYW1lRzYiSSxUeXBlc2V0dGluZ0dJKF9zeXNsaWJHRic2JVE1b3V0cHV0fnJlZGlyZWN0ZWQuLi5GJy8lJ2l0YWxpY0dRJXRydWVGJy8lLG1hdGh2YXJpYW50R1EnaXRhbGljRic=</Equation></Text-field>
</Output>
</Group>
<Group view="presentation" hide-input="true" hide-output="false" inline-output="false" labelreference="L679" drawlabel="true" redirect-source="L682">
<Input>
<Text-field prompt="&gt; " style="Maple Input" layout="Normal">print(<Label label="L682" view="label" executable="true"></Label>); # input placeholder</Text-field>
</Input>
</Group>
<Group view="presentation" hide-input="false" hide-output="true" inline-output="false" labelreference="L693" drawlabel="true" redirect-target="L119">
<Input>
<Text-field prompt="&gt; " style="Maple Input" layout="Normal"></Text-field>
</Input>
</Group>
<Group view="presentation" hide-input="true" hide-output="false" inline-output="false" labelreference="L699" drawlabel="true" redirect-source="L110">
<Input>
<Text-field prompt="&gt; " style="Maple Input" layout="Normal">print(<Label label="L110" view="label" executable="true"></Label>); # input placeholder</Text-field>
</Input>
<Output>
<Text-field style="2D Output" layout="Maple Output"><Equation executable="false" style="2D Output">NiI=</Equation></Text-field>
</Output>
</Group></Presentation-Block><Presentation-Block>
<Group view="presentation" hide-input="false" hide-output="true" inline-output="false" labelreference="L691" drawlabel="true" redirect-target="L672">
<Input>
<Text-field prompt="&gt; " style="Maple Input" layout="Normal"><Equation executable="true" style="2D Input" input-equation="L := proc (t) options operator, arrow; L0*exp(alpha*t) end proc:" display="LUklbXJvd0c2Iy9JK21vZHVsZW5hbWVHNiJJLFR5cGVzZXR0aW5nR0koX3N5c2xpYkdGJzYsLUkjbWlHRiQ2JVEiTEYnLyUnaXRhbGljR1EldHJ1ZUYnLyUsbWF0aHZhcmlhbnRHUSdpdGFsaWNGJy1JKG1mZW5jZWRHRiQ2JC1GIzYlLUYsNiVRInRGJ0YvRjIvJStleGVjdXRhYmxlR1EmZmFsc2VGJy9GM1Enbm9ybWFsRidGQC1JI21vR0YkNi1RKiZjb2xvbmVxO0YnRkAvJSZmZW5jZUdGPy8lKnNlcGFyYXRvckdGPy8lKXN0cmV0Y2h5R0Y/LyUqc3ltbWV0cmljR0Y/LyUobGFyZ2VvcEdGPy8lLm1vdmFibGVsaW1pdHNHRj8vJSdhY2NlbnRHRj8vJSdsc3BhY2VHUSwwLjI3Nzc3NzhlbUYnLyUncnNwYWNlR0ZWLUYsNiVRI0wwRidGL0YyLUZDNi1RJyZzZG90O0YnRkBGRkZIRkpGTEZORlBGUi9GVVEmMC4wZW1GJy9GWEZqbi1GLDYlUSRleHBGJy9GMEY/RkAtRjY2JC1GIzYnLUYsNiVRJmFscGhhRidGX29GQEZmbkY6Rj1GQEZALUZDNi1RIjpGJ0ZARkZGSEZKRkxGTkZQRlJGVEZXRj1GQA==">QyQ+SSJMRzYiZio2I0kidEdGJUYlNiRJKW9wZXJhdG9yR0YlSSZhcnJvd0dGJUYlKiZJI0wwR0YlIiIiLUkkZXhwR0YlNiMqJkkmYWxwaGFHRiVGLjkkRi5GLkYlRiVGJSEiIg==</Equation></Text-field>
</Input>
<Output>
<Text-field superscript="false" placeholder="false" executable="false" selection-placeholder="false" italic="false" size="12" bold="false" subscript="false" family="Times New Roman" opaque="false" underline="false" background="[255,255,255]" readonly="false" foreground="[0,0,0]" alignment="centred" firstindent="0" spacebelow="0" leftmargin="0" linespacing="0.0" initial="0" linebreak="space" rightmargin="0" bulletsuffix="" spaceabove="0" bullet="none" pagebreak-before="false"><Equation executable="false" style="2D Output" display="LUkjbWlHNiMvSSttb2R1bGVuYW1lRzYiSSxUeXBlc2V0dGluZ0dJKF9zeXNsaWJHRic2JVE1b3V0cHV0fnJlZGlyZWN0ZWQuLi5GJy8lJ2l0YWxpY0dRJXRydWVGJy8lLG1hdGh2YXJpYW50R1EnaXRhbGljRic=">LUkjbWlHNiMvSSttb2R1bGVuYW1lRzYiSSxUeXBlc2V0dGluZ0dJKF9zeXNsaWJHRic2JVE1b3V0cHV0fnJlZGlyZWN0ZWQuLi5GJy8lJ2l0YWxpY0dRJXRydWVGJy8lLG1hdGh2YXJpYW50R1EnaXRhbGljRic=</Equation></Text-field>
</Output>
</Group>
<Group view="presentation" hide-input="true" hide-output="false" inline-output="false" labelreference="L672" drawlabel="true" redirect-source="L691">
<Input>
<Text-field prompt="&gt; " style="Maple Input" layout="Normal">print(<Label label="L691" view="label" executable="true"></Label>); # input placeholder</Text-field>
</Input>
</Group></Presentation-Block><Presentation-Block>
<Group view="presentation" hide-input="false" hide-output="true" inline-output="false" labelreference="L698" drawlabel="true" redirect-target="L145">
<Input>
<Text-field prompt="&gt; " style="Maple Input" layout="Normal"><Equation executable="true" style="2D Input" input-equation="DD := 0.1e-1:" display="LUklbXJvd0c2Iy9JK21vZHVsZW5hbWVHNiJJLFR5cGVzZXR0aW5nR0koX3N5c2xpYkdGJzYoLUkjbWlHRiQ2JVEjRERGJy8lJ2l0YWxpY0dRJXRydWVGJy8lLG1hdGh2YXJpYW50R1EnaXRhbGljRictSSNtb0dGJDYtUSomY29sb25lcTtGJy9GM1Enbm9ybWFsRicvJSZmZW5jZUdRJmZhbHNlRicvJSpzZXBhcmF0b3JHRj0vJSlzdHJldGNoeUdGPS8lKnN5bW1ldHJpY0dGPS8lKGxhcmdlb3BHRj0vJS5tb3ZhYmxlbGltaXRzR0Y9LyUnYWNjZW50R0Y9LyUnbHNwYWNlR1EsMC4yNzc3Nzc4ZW1GJy8lJ3JzcGFjZUdGTC1JI21uR0YkNiRRJTAuMDFGJ0Y5LUY2Ni1RIjpGJ0Y5RjtGPkZARkJGREZGRkhGSkZNLyUrZXhlY3V0YWJsZUdGPUY5">QyQ+SSNEREc2IiQiIiIhIiMhIiI=</Equation></Text-field>
</Input>
</Group>
<Group view="presentation" hide-input="false" hide-output="true" inline-output="false" labelreference="L704" drawlabel="true" redirect-target="L145">
<Input>
<Text-field prompt="&gt; " style="Maple Input" layout="Normal">
</Text-field>
</Input>
</Group>
<Group view="presentation" hide-input="false" hide-output="true" inline-output="false" labelreference="L681" drawlabel="true" redirect-target="L677">
<Input>
<Text-field prompt="&gt; " style="Maple Input" layout="Normal"><Equation executable="true" style="2D Input" input-equation="k1 := .1:" display="LUklbXJvd0c2Iy9JK21vZHVsZW5hbWVHNiJJLFR5cGVzZXR0aW5nR0koX3N5c2xpYkdGJzY6LUkjbWlHRiQ2JVEjazFGJy8lJ2l0YWxpY0dRJXRydWVGJy8lLG1hdGh2YXJpYW50R1EnaXRhbGljRictSSNtb0dGJDYtUSomY29sb25lcTtGJy9GM1Enbm9ybWFsRicvJSZmZW5jZUdRJmZhbHNlRicvJSpzZXBhcmF0b3JHRj0vJSlzdHJldGNoeUdGPS8lKnN5bW1ldHJpY0dGPS8lKGxhcmdlb3BHRj0vJS5tb3ZhYmxlbGltaXRzR0Y9LyUnYWNjZW50R0Y9LyUnbHNwYWNlR1EsMC4yNzc3Nzc4ZW1GJy8lJ3JzcGFjZUdGTC1JI21uR0YkNiRRJDAuMUYnRjktRjY2LVEiOkYnRjlGO0Y+RkBGQkZERkZGSEZKRk0tSSdtc3BhY2VHRiQ2Ji8lJ2hlaWdodEdRJjAuMGV4RicvJSZ3aWR0aEdRJjAuMGVtRicvJSZkZXB0aEdGZW4vJSpsaW5lYnJlYWtHUShuZXdsaW5lRictRjY2LVEifkYnRjlGO0Y+RkBGQkZERkZGSC9GS0Zobi9GTkZobi1GLDYlUSNrMkYnRi9GMkY1LUZQNiRRJDAuMkYnRjlGU0ZWRl5vLUYsNiVRI2szRidGL0YyRjUtRlA2JFEkMC4zRidGOUZTRlZGXm8tRiw2JVEjazRGJ0YvRjJGNS1GUDYkUSQwLjBGJ0Y5RlMvJStleGVjdXRhYmxlR0Y9Rjk=">Qyo+SSNrMUc2IiQiIiIhIiJGKD5JI2syR0YlJCIiI0YoRig+SSNrM0dGJSQiIiRGKEYoPkkjazRHRiUkIiIhRjRGKA==</Equation></Text-field>
</Input>
<Output>
<Text-field superscript="false" placeholder="false" executable="false" selection-placeholder="false" italic="false" size="12" bold="false" subscript="false" family="Times New Roman" opaque="false" underline="false" background="[255,255,255]" readonly="false" foreground="[0,0,0]" alignment="centred" firstindent="0" spacebelow="0" leftmargin="0" linespacing="0.0" initial="0" linebreak="space" rightmargin="0" bulletsuffix="" spaceabove="0" bullet="none" pagebreak-before="false"><Equation executable="false" style="2D Output" display="LUkjbWlHNiMvSSttb2R1bGVuYW1lRzYiSSxUeXBlc2V0dGluZ0dJKF9zeXNsaWJHRic2JVE1b3V0cHV0fnJlZGlyZWN0ZWQuLi5GJy8lJ2l0YWxpY0dRJXRydWVGJy8lLG1hdGh2YXJpYW50R1EnaXRhbGljRic=">LUkjbWlHNiMvSSttb2R1bGVuYW1lRzYiSSxUeXBlc2V0dGluZ0dJKF9zeXNsaWJHRic2JVE1b3V0cHV0fnJlZGlyZWN0ZWQuLi5GJy8lJ2l0YWxpY0dRJXRydWVGJy8lLG1hdGh2YXJpYW50R1EnaXRhbGljRic=</Equation></Text-field>
</Output>
</Group>
<Group view="presentation" hide-input="true" hide-output="false" inline-output="false" labelreference="L677" drawlabel="true" redirect-source="L681">
<Input>
<Text-field prompt="&gt; " style="Maple Input" layout="Normal">print(<Label label="L681" view="label" executable="true"></Label>); # input placeholder</Text-field>
</Input>
</Group></Presentation-Block><Presentation-Block>
<Group view="presentation" hide-input="false" hide-output="true" inline-output="false" labelreference="L694" drawlabel="true" redirect-target="L680">
<Input>
<Text-field prompt="&gt; " style="Maple Input" layout="Normal"><Equation executable="true" style="2D Input" input-equation="TT := proc (t) options operator, arrow; (1/2)*DD*(1-exp(-2*alpha*t))/(alpha*L0^2) end proc:" display="LUklbXJvd0c2Iy9JK21vZHVsZW5hbWVHNiJJLFR5cGVzZXR0aW5nR0koX3N5c2xpYkdGJzYrLUkjbWlHRiQ2JVEjVFRGJy8lJ2l0YWxpY0dRJXRydWVGJy8lLG1hdGh2YXJpYW50R1EnaXRhbGljRictSShtZmVuY2VkR0YkNiQtRiM2JS1GLDYlUSJ0RidGL0YyLyUrZXhlY3V0YWJsZUdRJmZhbHNlRicvRjNRJ25vcm1hbEYnRkAtSSNtb0dGJDYtUSomY29sb25lcTtGJ0ZALyUmZmVuY2VHRj8vJSpzZXBhcmF0b3JHRj8vJSlzdHJldGNoeUdGPy8lKnN5bW1ldHJpY0dGPy8lKGxhcmdlb3BHRj8vJS5tb3ZhYmxlbGltaXRzR0Y/LyUnYWNjZW50R0Y/LyUnbHNwYWNlR1EsMC4yNzc3Nzc4ZW1GJy8lJ3JzcGFjZUdGVi1JJm1mcmFjR0YkNigtRiM2Jy1GLDYlUSNEREYnRi9GMi1GQzYtUScmc2RvdDtGJ0ZARkZGSEZKRkxGTkZQRlIvRlVRJjAuMGVtRicvRlhGX28tRjY2JC1GIzYoLUkjbW5HRiQ2JFEiMUYnRkAtRkM2LVEoJm1pbnVzO0YnRkBGRkZIRkpGTEZORlBGUi9GVVEsMC4yMjIyMjIyZW1GJy9GWEZdcC1GLDYlUSRleHBGJy9GMEY/RkAtRjY2JC1GIzYqLUZDNi1RKiZ1bWludXMwO0YnRkBGRkZIRkpGTEZORlBGUkZccEZecC1GZm82JFEiMkYnRkBGW28tRiw2JVEmYWxwaGFGJ0ZicEZARltvRjpGPUZARkBGPUZARkBGPUZALUYjNilGanBGW29GXXFGW28tSSVtc3VwR0YkNiUtRiw2JVEjTDBGJ0YvRjItRiM2JUZqcEYvRjIvJTFzdXBlcnNjcmlwdHNoaWZ0R1EiMEYnRi9GMi8lLmxpbmV0aGlja25lc3NHRmhvLyUrZGVub21hbGlnbkdRJ2NlbnRlckYnLyUpbnVtYWxpZ25HRmFyLyUpYmV2ZWxsZWRHRj8tRkM2LVEiOkYnRkBGRkZIRkpGTEZORlBGUkZURlctSSdtc3BhY2VHRiQ2Ji8lJ2hlaWdodEdRJjAuMGV4RicvJSZ3aWR0aEdGX28vJSZkZXB0aEdGXnMvJSpsaW5lYnJlYWtHUShuZXdsaW5lRictRkM2LVEifkYnRkBGRkZIRkpGTEZORlBGUkZeb0Zgb0Y9RkA=">QyQ+SSNUVEc2ImYqNiNJInRHRiVGJTYkSSlvcGVyYXRvckdGJUkmYXJyb3dHRiVGJSwkKipJI0RER0YlIiIiLCZGL0YvLUkkZXhwR0YlNiMsJComSSZhbHBoYUdGJUYvOSRGLyEiIyEiIkYvRjZGOUkjTDBHRiVGOCNGLyIiI0YlRiVGJUY5</Equation></Text-field>
</Input>
<Output>
<Text-field superscript="false" placeholder="false" executable="false" selection-placeholder="false" italic="false" size="12" bold="false" subscript="false" family="Times New Roman" opaque="false" underline="false" background="[255,255,255]" readonly="false" foreground="[0,0,0]" alignment="centred" firstindent="0" spacebelow="0" leftmargin="0" linespacing="0.0" initial="0" linebreak="space" rightmargin="0" bulletsuffix="" spaceabove="0" bullet="none" pagebreak-before="false"><Equation executable="false" style="2D Output" display="LUkjbWlHNiMvSSttb2R1bGVuYW1lRzYiSSxUeXBlc2V0dGluZ0dJKF9zeXNsaWJHRic2JVE1b3V0cHV0fnJlZGlyZWN0ZWQuLi5GJy8lJ2l0YWxpY0dRJXRydWVGJy8lLG1hdGh2YXJpYW50R1EnaXRhbGljRic=">LUkjbWlHNiMvSSttb2R1bGVuYW1lRzYiSSxUeXBlc2V0dGluZ0dJKF9zeXNsaWJHRic2JVE1b3V0cHV0fnJlZGlyZWN0ZWQuLi5GJy8lJ2l0YWxpY0dRJXRydWVGJy8lLG1hdGh2YXJpYW50R1EnaXRhbGljRic=</Equation></Text-field>
</Output>
</Group>
<Group view="presentation" hide-input="true" hide-output="false" inline-output="false" labelreference="L680" drawlabel="true" redirect-source="L694">
<Input>
<Text-field prompt="&gt; " style="Maple Input" layout="Normal">print(<Label label="L694" view="label" executable="true"></Label>); # input placeholder</Text-field>
</Input>
</Group></Presentation-Block><Presentation-Block>
<Group view="presentation" hide-input="false" hide-output="true" inline-output="false" labelreference="L692" drawlabel="true" redirect-target="L690">
<Input>
<Text-field style="Text" executable="true" layout="Normal"><Equation executable="true" style="2D Input" input-equation="PPsi1[0] := Gamma/L0:" display="LUklbXJvd0c2Iy9JK21vZHVsZW5hbWVHNiJJLFR5cGVzZXR0aW5nR0koX3N5c2xpYkdGJzYpLUkjbWlHRiQ2JVEmUFBzaTFGJy8lJ2l0YWxpY0dRJXRydWVGJy8lLG1hdGh2YXJpYW50R1EnaXRhbGljRictSShtZmVuY2VkR0YkNiYtRiM2JS1JI21uR0YkNiRRIjBGJy9GM1Enbm9ybWFsRicvJStleGVjdXRhYmxlR1EmZmFsc2VGJ0Y+Rj4vJSVvcGVuR1EiW0YnLyUmY2xvc2VHUSJdRictSSNtb0dGJDYtUSomY29sb25lcTtGJ0Y+LyUmZmVuY2VHRkIvJSpzZXBhcmF0b3JHRkIvJSlzdHJldGNoeUdGQi8lKnN5bW1ldHJpY0dGQi8lKGxhcmdlb3BHRkIvJS5tb3ZhYmxlbGltaXRzR0ZCLyUnYWNjZW50R0ZCLyUnbHNwYWNlR1EsMC4yNzc3Nzc4ZW1GJy8lJ3JzcGFjZUdGZ24tSSZtZnJhY0dGJDYoLUYsNiVRJkdhbW1hRicvRjBGQkY+LUYjNiUtRiw2JVEjTDBGJ0YvRjJGL0YyLyUubGluZXRoaWNrbmVzc0dRIjFGJy8lK2Rlbm9tYWxpZ25HUSdjZW50ZXJGJy8lKW51bWFsaWduR0ZbcC8lKWJldmVsbGVkR0ZCLUZKNi1RIjpGJ0Y+Rk1GT0ZRRlNGVUZXRllGZW5GaG5GQEY+">QyQ+JkkmUFBzaTFHNiI2IyIiISomSSZHYW1tYUdGJiIiIkkjTDBHRiYhIiJGLQ==</Equation></Text-field>
</Input>
<Output>
<Text-field superscript="false" placeholder="false" executable="false" selection-placeholder="false" italic="false" size="12" bold="false" subscript="false" family="Times New Roman" opaque="false" underline="false" background="[255,255,255]" readonly="false" foreground="[0,0,0]" alignment="centred" firstindent="0" spacebelow="0" leftmargin="0" linespacing="0.0" initial="0" linebreak="space" rightmargin="0" bulletsuffix="" spaceabove="0" bullet="none" pagebreak-before="false"><Equation executable="false" style="2D Output" display="LUkjbWlHNiMvSSttb2R1bGVuYW1lRzYiSSxUeXBlc2V0dGluZ0dJKF9zeXNsaWJHRic2JVE1b3V0cHV0fnJlZGlyZWN0ZWQuLi5GJy8lJ2l0YWxpY0dRJXRydWVGJy8lLG1hdGh2YXJpYW50R1EnaXRhbGljRic=">LUkjbWlHNiMvSSttb2R1bGVuYW1lRzYiSSxUeXBlc2V0dGluZ0dJKF9zeXNsaWJHRic2JVE1b3V0cHV0fnJlZGlyZWN0ZWQuLi5GJy8lJ2l0YWxpY0dRJXRydWVGJy8lLG1hdGh2YXJpYW50R1EnaXRhbGljRic=</Equation></Text-field>
</Output>
</Group>
<Group view="presentation" hide-input="true" hide-output="false" inline-output="false" labelreference="L690" drawlabel="true" redirect-source="L692">
<Input>
<Text-field prompt="&gt; " style="Maple Input" layout="Normal">print(<Label label="L692" view="label" executable="true"></Label>); # input placeholder</Text-field>
</Input>
</Group>
<Group view="presentation" hide-input="true" hide-output="false" inline-output="false" labelreference="L686" drawlabel="true" redirect-source="L15">
<Input>
<Text-field prompt="&gt; " style="Maple Input" layout="Normal">print(<Label label="L15" view="label" executable="true"></Label>); # input placeholder</Text-field>
</Input>
<Output>
<Text-field style="2D Output" layout="Maple Output"><Equation executable="false" style="2D Output">NiI=</Equation></Text-field>
</Output>
</Group></Presentation-Block><Presentation-Block>
<Group view="presentation" hide-input="false" hide-output="true" inline-output="false" labelreference="L697" drawlabel="true">
<Input>
<Text-field prompt="&gt; " style="Maple Input" layout="Normal"><Equation executable="true" style="2D Input" input-equation="for n to NN do PPsi1[n] := 2*sin(n*Pi*Gamma/L0)/(n*Pi) end do:" display="LUklbXJvd0c2Iy9JK21vZHVsZW5hbWVHNiJJLFR5cGVzZXR0aW5nR0koX3N5c2xpYkdGJzZFLUkjbW9HRiQ2L1EkZm9yRicvJSVib2xkR1EldHJ1ZUYnLyUsbWF0aHZhcmlhbnRHUSVib2xkRicvJStmb250d2VpZ2h0R0Y0LyUmZmVuY2VHUSZmYWxzZUYnLyUqc2VwYXJhdG9yR0Y5LyUpc3RyZXRjaHlHRjkvJSpzeW1tZXRyaWNHRjkvJShsYXJnZW9wR0Y5LyUubW92YWJsZWxpbWl0c0dGOS8lJ2FjY2VudEdGOS8lJ2xzcGFjZUdRJjAuMGVtRicvJSdyc3BhY2VHRkgtRiw2LVEifkYnL0YzUSdub3JtYWxGJ0Y3RjpGPEY+RkBGQkZERkZGSS1JI21pR0YkNiVRIm5GJy8lJ2l0YWxpY0dGMS9GM1EnaXRhbGljRidGSy1GLDYvUSVmcm9tRidGL0YyRjVGN0Y6RjxGPkZARkJGREZGRklGSy1JI21uR0YkNiRRIjFGJ0ZORkstRiw2L1EjYnlGJ0YvRjJGNUY3RjpGPEY+RkBGQkZERkZGSUZLRmVuRkstRiw2L1EjdG9GJ0YvRjJGNUY3RjpGPEY+RkBGQkZERkZGSUZLLUZRNiVRI05ORidGVEZWRkstRiw2L1EjZG9GJ0YvRjJGNUY3RjpGPEY+RkBGQkZERkZGSS1JJ21zcGFjZUdGJDYmLyUnaGVpZ2h0R1EmMC4wZXhGJy8lJndpZHRoR0ZILyUmZGVwdGhHRmpvLyUqbGluZWJyZWFrR1EobmV3bGluZUYnRkstRlE2JVEmUFBzaTFGJ0ZURlYtSShtZmVuY2VkR0YkNiYtRiM2JUZQLyUrZXhlY3V0YWJsZUdGOUZORk4vJSVvcGVuR1EiW0YnLyUmY2xvc2VHUSJdRictRiw2LVEqJmNvbG9uZXE7RidGTkY3RjpGPEY+RkBGQkZEL0ZHUSwwLjI3Nzc3NzhlbUYnL0ZKRmZxLUkmbWZyYWNHRiQ2KC1GZm42JFEiMkYnRk4tRiM2J0ZQLUYsNi1RJyZzZG90O0YnRk5GN0Y6RjxGPkZARkJGREZGRkktRlE2JVEjUGlGJy9GVUY5Rk5GVEZWLyUubGluZXRoaWNrbmVzc0dGaG4vJStkZW5vbWFsaWduR1EnY2VudGVyRicvJSludW1hbGlnbkdGW3MvJSliZXZlbGxlZEdGOUZgci1GUTYlUSRzaW5GJ0ZmckZOLUZmcDYkLUYjNiUtRmlxNigtRiM2KUZQRmByRmNyRmByLUZRNiVRJkdhbW1hRidGZnJGTkZqcEZOLUYjNiUtRlE2JVEjTDBGJ0ZURlZGVEZWRmdyRmlyRlxzRl5zRmpwRk5GTi1GUTYjUSFGJ0Zlby1GZm82JkZob0ZbcEZdcC9GYHBRJWF1dG9GJy1GLDYvUSRlbmRGJ0YvRjJGNUY3RjpGPEY+RkBGQkZERkZGSUZLRmJvLUYsNi1RIjpGJ0ZORjdGOkY8Rj5GQEZCRkRGZXFGZ3FGanBGTg==">QyQ/KEkibkc2IiIiIkYmSSNOTkdGJUkldHJ1ZUclKnByb3RlY3RlZEc+JkkmUFBzaTFHRiU2I0YkLCQqKEYkISIiSSNQaUdGKUYwLUkkc2luR0YlNiMqKkYkRiZGMUYmSSZHYW1tYUdGJUYmSSNMMEdGJUYwRiYiIiNGMA==</Equation><Equation executable="true" style="2D Input" input-equation="" display="LUklbXJvd0c2Iy9JK21vZHVsZW5hbWVHNiJJLFR5cGVzZXR0aW5nR0koX3N5c2xpYkdGJzYlLUkjbWlHRiQ2I1EhRicvJStleGVjdXRhYmxlR1EmZmFsc2VGJy8lLG1hdGh2YXJpYW50R1Enbm9ybWFsRic=">JSFH</Equation></Text-field>
</Input>
</Group>
<Group view="presentation" hide-input="false" hide-output="true" inline-output="false" labelreference="L695" drawlabel="true">
<Input>
<Text-field prompt="&gt; " style="Maple Input" layout="Normal">
</Text-field>
</Input>
</Group></Presentation-Block><Presentation-Block>
<Group view="presentation" hide-input="false" hide-output="true" inline-output="false" labelreference="L688" drawlabel="true" redirect-target="L700">
<Input>
<Text-field prompt="&gt; " style="Maple Input" layout="Normal"><Equation executable="true" style="2D Input" input-equation="" display="LUklbXJvd0c2Iy9JK21vZHVsZW5hbWVHNiJJLFR5cGVzZXR0aW5nR0koX3N5c2xpYkdGJzYlLUkjbWlHRiQ2I1EhRicvJStleGVjdXRhYmxlR1EmZmFsc2VGJy8lLG1hdGh2YXJpYW50R1Enbm9ybWFsRic=">LUklbXJvd0c2Iy9JK21vZHVsZW5hbWVHNiJJLFR5cGVzZXR0aW5nR0koX3N5c2xpYkdGJzYjLUkjbWlHRiQ2I1EhRic=</Equation></Text-field>
</Input>
<Output>
<Text-field superscript="false" placeholder="false" executable="false" selection-placeholder="false" italic="false" size="12" bold="false" subscript="false" family="Times New Roman" opaque="false" underline="false" background="[255,255,255]" readonly="false" foreground="[0,0,0]" alignment="centred" firstindent="0" spacebelow="0" leftmargin="0" linespacing="0.0" initial="0" linebreak="space" rightmargin="0" bulletsuffix="" spaceabove="0" bullet="none" pagebreak-before="false"><Equation executable="false" style="2D Output" display="LUkjbWlHNiMvSSttb2R1bGVuYW1lRzYiSSxUeXBlc2V0dGluZ0dJKF9zeXNsaWJHRic2JVE1b3V0cHV0fnJlZGlyZWN0ZWQuLi5GJy8lJ2l0YWxpY0dRJXRydWVGJy8lLG1hdGh2YXJpYW50R1EnaXRhbGljRic=">LUkjbWlHNiMvSSttb2R1bGVuYW1lRzYiSSxUeXBlc2V0dGluZ0dJKF9zeXNsaWJHRic2JVE1b3V0cHV0fnJlZGlyZWN0ZWQuLi5GJy8lJ2l0YWxpY0dRJXRydWVGJy8lLG1hdGh2YXJpYW50R1EnaXRhbGljRic=</Equation></Text-field>
</Output>
</Group>
<Group view="presentation" hide-input="true" hide-output="false" inline-output="false" labelreference="L700" drawlabel="true" redirect-source="L688">
<Input>
<Text-field prompt="&gt; " style="Maple Input" layout="Normal">print(<Label label="L688" view="label" executable="true"></Label>); # input placeholder</Text-field>
</Input>
</Group>
<Group view="presentation" hide-input="false" hide-output="true" inline-output="false" labelreference="L683" drawlabel="true" redirect-target="L117">
<Input>
<Text-field prompt="&gt; " style="Maple Input" layout="Normal"><Equation executable="false" style="2D Math" input-equation="" display="LUklbXJvd0c2Iy9JK21vZHVsZW5hbWVHNiJJLFR5cGVzZXR0aW5nR0koX3N5c2xpYkdGJzYkLUkjbWlHRiQ2I1EhRicvJSxtYXRodmFyaWFudEdRJ25vcm1hbEYn">LUklbXJvd0c2Iy9JK21vZHVsZW5hbWVHNiJJLFR5cGVzZXR0aW5nR0koX3N5c2xpYkdGJzYjLUkjbWlHRiQ2I1EhRic=</Equation></Text-field>
</Input>
</Group></Presentation-Block><Presentation-Block>
<Group view="presentation" hide-input="false" hide-output="true" inline-output="false" labelreference="L675" drawlabel="true" redirect-target="L17">
<Input>
<Text-field prompt="&gt; " style="Maple Input" layout="Normal"><Equation executable="true" style="2D Input" input-equation="aa1 := proc (x, t) options operator, arrow; sum(PPsi1[i]*cos(i*Pi*x/L(t))*exp(-TT(t)*i^2*Pi^2)*exp(-t*(alpha+k1)), i = 0 .. NN) end proc:" display="LUklbXJvd0c2Iy9JK21vZHVsZW5hbWVHNiJJLFR5cGVzZXR0aW5nR0koX3N5c2xpYkdGJzYrLUkjbWlHRiQ2JVEkYWExRicvJSdpdGFsaWNHUSV0cnVlRicvJSxtYXRodmFyaWFudEdRJ2l0YWxpY0YnLUkjbW9HRiQ2LVEqJmNvbG9uZXE7RicvRjNRJ25vcm1hbEYnLyUmZmVuY2VHUSZmYWxzZUYnLyUqc2VwYXJhdG9yR0Y9LyUpc3RyZXRjaHlHRj0vJSpzeW1tZXRyaWNHRj0vJShsYXJnZW9wR0Y9LyUubW92YWJsZWxpbWl0c0dGPS8lJ2FjY2VudEdGPS8lJ2xzcGFjZUdRLDAuMjc3Nzc3OGVtRicvJSdyc3BhY2VHRkwtSShtZmVuY2VkR0YkNiQtRiM2Jy1GLDYlUSJ4RidGL0YyLUY2Ni1RIixGJ0Y5RjsvRj9GMUZARkJGREZGRkgvRktRJjAuMGVtRicvRk5RLDAuMzMzMzMzM2VtRictRiw2JVEidEYnRi9GMi8lK2V4ZWN1dGFibGVHRj1GOUY5LUY2Ni1RKCZzcmFycjtGJ0Y5RjtGPkZARkJGREZGRkhGZW4vRk5GZm4tRiw2JVEkc3VtRidGL0YyLUZQNiQtRiM2NS1GLDYlUSZQUHNpMUYnRi9GMi1GUDYmLUYjNiUtRiw2JVEiaUYnRi9GMkZcb0Y5RjkvJSVvcGVuR1EiW0YnLyUmY2xvc2VHUSJdRictRjY2LVEnJnNkb3Q7RidGOUY7Rj5GQEZCRkRGRkZIRmVuRmFvLUYsNiVRJGNvc0YnL0YwRj1GOS1GUDYkLUYjNiUtSSZtZnJhY0dGJDYoLUYjNilGYHBGaXAtRiw2JVEjUGlGJ0ZfcUY5RmlwRlRGXG9GOS1GIzYmLUYsNiVRIkxGJ0YvRjItRlA2JC1GIzYlRmluRi9GMkY5Ri9GMi8lLmxpbmV0aGlja25lc3NHUSIxRicvJStkZW5vbWFsaWduR1EnY2VudGVyRicvJSludW1hbGlnbkdGanIvJSliZXZlbGxlZEdGPUZcb0Y5RjlGaXAtRiw2JVEkZXhwRidGX3FGOS1GUDYkLUYjNiktRjY2LVEqJnVtaW51czA7RidGOUY7Rj5GQEZCRkRGRkZIL0ZLUSwwLjIyMjIyMjJlbUYnL0ZORmpzLUYsNiVRI1RURidGL0YyLUZQNiQtRiM2JUZpbkZcb0Y5RjlGaXAtSSVtc3VwR0YkNiUtRlA2JC1GIzYnRmBwRmlwRmlxRlxvRjlGOS1GIzYlLUkjbW5HRiQ2JFEiMkYnRjlGL0YyLyUxc3VwZXJzY3JpcHRzaGlmdEdRIjBGJ0Zcb0Y5RjlGaXBGX3MtRlA2JC1GIzYoRmZzRmluRmlwLUZQNiQtRiM2Jy1GLDYlUSZhbHBoYUYnRl9xRjktRjY2LVEiK0YnRjlGO0Y+RkBGQkZERkZGSEZpc0ZbdC1GLDYlUSNrMUYnRi9GMkZcb0Y5RjlGXG9GOUY5RldGYHAtRjY2LVEiPUYnRjlGO0Y+RkBGQkZERkZGSEZKRk0tRl11NiRGYnVGOS1GNjYtUSMuLkYnRjlGO0Y+RkBGQkZERkZGSEZpc0Zhby1GLDYlUSNOTkYnRi9GMkZcb0Y5RjktRjY2LVEiOkYnRjlGO0Y+RkBGQkZERkZGSEZKRk1GXG9GOQ==">QyQ+SSRhYTFHNiJmKjYkSSJ4R0YlSSJ0R0YlRiU2JEkpb3BlcmF0b3JHRiVJJmFycm93R0YlRiUtSSRzdW1HRiU2JCoqJkkmUFBzaTFHRiU2I0kiaUdGJSIiIi1JJGNvc0dGJTYjKipGNEY1SSNQaUclKnByb3RlY3RlZEdGNTkkRjUtSSJMR0YlNiM5JSEiIkY1LUkkZXhwR0YlNiMsJCooLUkjVFRHRiVGP0Y1RjQiIiNGOkZJRkFGNS1GQzYjLCQqJkZARjUsJkkmYWxwaGFHRiVGNUkjazFHRiVGNUY1RkFGNS9GNDsiIiFJI05OR0YlRiVGJUYlRkE=</Equation><Equation executable="true" style="2D Input" input-equation="" display="LUklbXJvd0c2Iy9JK21vZHVsZW5hbWVHNiJJLFR5cGVzZXR0aW5nR0koX3N5c2xpYkdGJzYtLUkjbWlHRiQ2I1EhRictSSdtc3BhY2VHRiQ2Ji8lJ2hlaWdodEdRJjAuMGV4RicvJSZ3aWR0aEdRJjAuMGVtRicvJSZkZXB0aEdGNC8lKmxpbmVicmVha0dRKG5ld2xpbmVGJy1JI21vR0YkNi1RIn5GJy8lLG1hdGh2YXJpYW50R1Enbm9ybWFsRicvJSZmZW5jZUdRJmZhbHNlRicvJSpzZXBhcmF0b3JHRkYvJSlzdHJldGNoeUdGRi8lKnN5bW1ldHJpY0dGRi8lKGxhcmdlb3BHRkYvJS5tb3ZhYmxlbGltaXRzR0ZGLyUnYWNjZW50R0ZGLyUnbHNwYWNlR0Y3LyUncnNwYWNlR0Y3RitGL0Y9Ri8tRjA2JkYyRjVGOC9GO1ElYXV0b0YnRisvJStleGVjdXRhYmxlR0ZGRkE=">NiI=</Equation><Equation executable="true" style="2D Input" input-equation="" display="LUklbXJvd0c2Iy9JK21vZHVsZW5hbWVHNiJJLFR5cGVzZXR0aW5nR0koX3N5c2xpYkdGJzYlLUkjbWlHRiQ2I1EhRicvJStleGVjdXRhYmxlR1EmZmFsc2VGJy8lLG1hdGh2YXJpYW50R1Enbm9ybWFsRic=">JSFH</Equation></Text-field>
</Input>
</Group></Presentation-Block><Presentation-Block>
<Group view="presentation" hide-input="false" hide-output="true" inline-output="false" labelreference="L1089" drawlabel="true">
<Input>
<Text-field style="Text" layout="Normal"><Equation executable="false" style="2D Math" input-equation="" display="LUklbXJvd0c2Iy9JK21vZHVsZW5hbWVHNiJJLFR5cGVzZXR0aW5nR0koX3N5c2xpYkdGJzYkLUkjbWlHRiQ2I1EhRicvJSxtYXRodmFyaWFudEdRJ25vcm1hbEYn">LUklbXJvd0c2Iy9JK21vZHVsZW5hbWVHNiJJLFR5cGVzZXR0aW5nR0koX3N5c2xpYkdGJzYjLUkjbWlHRiQ2I1EhRic=</Equation></Text-field>
</Input>
</Group></Presentation-Block><Presentation-Block>
<Group view="presentation" hide-input="false" hide-output="true" inline-output="false" labelreference="L807" drawlabel="true">
<Input>
<Text-field prompt="&gt; " style="Maple Input" layout="Normal"></Text-field>
</Input>
</Group>
<Group view="presentation" hide-input="false" hide-output="true" inline-output="false" labelreference="L809" drawlabel="true" redirect-target="L808">
<Input>
<Text-field prompt="&gt; " style="Maple Input" layout="Normal"><Equation executable="true" style="2D Input" input-equation="PPsi2[0] := 2*Gamma*k1/(L0*(k1-k2)):" display="LUklbXJvd0c2Iy9JK21vZHVsZW5hbWVHNiJJLFR5cGVzZXR0aW5nR0koX3N5c2xpYkdGJzYrLUkjbWlHRiQ2JVEmUFBzaTJGJy8lJ2l0YWxpY0dRJXRydWVGJy8lLG1hdGh2YXJpYW50R1EnaXRhbGljRictSShtZmVuY2VkR0YkNiYtRiM2JS1JI21uR0YkNiRRIjBGJy9GM1Enbm9ybWFsRicvJStleGVjdXRhYmxlR1EmZmFsc2VGJ0Y+Rj4vJSVvcGVuR1EiW0YnLyUmY2xvc2VHUSJdRictSSNtb0dGJDYtUSomY29sb25lcTtGJ0Y+LyUmZmVuY2VHRkIvJSpzZXBhcmF0b3JHRkIvJSlzdHJldGNoeUdGQi8lKnN5bW1ldHJpY0dGQi8lKGxhcmdlb3BHRkIvJS5tb3ZhYmxlbGltaXRzR0ZCLyUnYWNjZW50R0ZCLyUnbHNwYWNlR1EsMC4yNzc3Nzc4ZW1GJy8lJ3JzcGFjZUdGZ24tSSZtZnJhY0dGJDYoLUYsNiVRJkdhbW1hRicvRjBGQkY+LUYjNiUtRiw2JVEjTDBGJ0YvRjJGL0YyLyUubGluZXRoaWNrbmVzc0dRIjFGJy8lK2Rlbm9tYWxpZ25HUSdjZW50ZXJGJy8lKW51bWFsaWduR0ZbcC8lKWJldmVsbGVkR0ZCLUZKNi1RJyZzZG90O0YnRj5GTUZPRlFGU0ZVRldGWS9GZm5RJjAuMGVtRicvRmluRmRwLUY2NiQtRiM2JS1GW282KC1GIzYmLUY7NiRRIjJGJ0Y+RmBwLUYsNiVRI2sxRidGL0YyRj4tRiM2JkZhcS1GSjYtUSgmbWludXM7RidGPkZNRk9GUUZTRlVGV0ZZL0ZmblEsMC4yMjIyMjIyZW1GJy9GaW5GanEtRiw2JVEjazJGJ0YvRjJGPkZmb0Zpb0ZccEZecC1GLDYjUSFGJ0Y+Rj4tRko2LVEiOkYnRj5GTUZPRlFGU0ZVRldGWUZlbkZobkZARj4=">QyQ+JkkmUFBzaTJHNiI2IyIiISwkKipJJkdhbW1hR0YmIiIiSSNMMEdGJiEiIkkjazFHRiZGLCwmRi9GLEkjazJHRiZGLkYuIiIjRi4=</Equation></Text-field>
</Input>
<Output>
<Text-field superscript="false" placeholder="false" executable="false" selection-placeholder="false" italic="false" size="12" bold="false" subscript="false" family="Times New Roman" opaque="false" underline="false" background="[255,255,255]" readonly="false" foreground="[0,0,0]" alignment="centred" firstindent="0" spacebelow="0" leftmargin="0" linespacing="0.0" initial="0" linebreak="space" rightmargin="0" bulletsuffix="" spaceabove="0" bullet="none" pagebreak-before="false"><Equation executable="false" style="2D Output" display="LUkjbWlHNiMvSSttb2R1bGVuYW1lRzYiSSxUeXBlc2V0dGluZ0dJKF9zeXNsaWJHRic2JVE1b3V0cHV0fnJlZGlyZWN0ZWQuLi5GJy8lJ2l0YWxpY0dRJXRydWVGJy8lLG1hdGh2YXJpYW50R1EnaXRhbGljRic=">LUkjbWlHNiMvSSttb2R1bGVuYW1lRzYiSSxUeXBlc2V0dGluZ0dJKF9zeXNsaWJHRic2JVE1b3V0cHV0fnJlZGlyZWN0ZWQuLi5GJy8lJ2l0YWxpY0dRJXRydWVGJy8lLG1hdGh2YXJpYW50R1EnaXRhbGljRic=</Equation></Text-field>
</Output>
</Group>
<Group view="presentation" hide-input="true" hide-output="false" inline-output="false" labelreference="L808" drawlabel="true" redirect-source="L809">
<Input>
<Text-field prompt="&gt; " style="Maple Input" layout="Normal">print(<Label label="L809" view="label" executable="true"></Label>); # input placeholder</Text-field>
</Input>
</Group></Presentation-Block><Presentation-Block>
<Group view="presentation" hide-input="false" hide-output="true" inline-output="false" labelreference="L810" drawlabel="true" redirect-target="L815">
<Input>
<Text-field prompt="&gt; " style="Maple Input" layout="Normal"><Equation executable="true" style="2D Input" input-equation="" display="LUklbXJvd0c2Iy9JK21vZHVsZW5hbWVHNiJJLFR5cGVzZXR0aW5nR0koX3N5c2xpYkdGJzYlLUkjbWlHRiQ2I1EhRicvJStleGVjdXRhYmxlR1EmZmFsc2VGJy8lLG1hdGh2YXJpYW50R1Enbm9ybWFsRic=">JSFH</Equation></Text-field>
</Input>
<Output>
<Text-field superscript="false" placeholder="false" executable="false" selection-placeholder="false" italic="false" size="12" bold="false" subscript="false" family="Times New Roman" opaque="false" underline="false" background="[255,255,255]" readonly="false" foreground="[0,0,0]" alignment="centred" firstindent="0" spacebelow="0" leftmargin="0" linespacing="0.0" initial="0" linebreak="space" rightmargin="0" bulletsuffix="" spaceabove="0" bullet="none" pagebreak-before="false"><Equation executable="false" style="2D Output" display="LUkjbWlHNiMvSSttb2R1bGVuYW1lRzYiSSxUeXBlc2V0dGluZ0dJKF9zeXNsaWJHRic2JVE1b3V0cHV0fnJlZGlyZWN0ZWQuLi5GJy8lJ2l0YWxpY0dRJXRydWVGJy8lLG1hdGh2YXJpYW50R1EnaXRhbGljRic=">LUkjbWlHNiMvSSttb2R1bGVuYW1lRzYiSSxUeXBlc2V0dGluZ0dJKF9zeXNsaWJHRic2JVE1b3V0cHV0fnJlZGlyZWN0ZWQuLi5GJy8lJ2l0YWxpY0dRJXRydWVGJy8lLG1hdGh2YXJpYW50R1EnaXRhbGljRic=</Equation></Text-field>
</Output>
</Group>
<Group view="presentation" hide-input="true" hide-output="false" inline-output="false" labelreference="L815" drawlabel="true" redirect-source="L810">
<Input>
<Text-field prompt="&gt; " style="Maple Input" layout="Normal">print(<Label label="L810" view="label" executable="true"></Label>); # input placeholder</Text-field>
</Input>
</Group></Presentation-Block><Presentation-Block>
<Group view="presentation" hide-input="false" hide-output="true" inline-output="false" labelreference="L813" drawlabel="true">
<Input>
<Text-field prompt="&gt; " style="Maple Input" layout="Normal"><Equation executable="true" style="2D Input" input-equation="for n to NN do PPsi2[n] := 2*sin(n*Pi*Gamma/L0)/(n*Pi)*(2*k1/(k1-k2)) end do:" display="LUklbXJvd0c2Iy9JK21vZHVsZW5hbWVHNiJJLFR5cGVzZXR0aW5nR0koX3N5c2xpYkdGJzZHLUkjbW9HRiQ2L1EkZm9yRicvJSVib2xkR1EldHJ1ZUYnLyUsbWF0aHZhcmlhbnRHUSVib2xkRicvJStmb250d2VpZ2h0R0Y0LyUmZmVuY2VHUSZmYWxzZUYnLyUqc2VwYXJhdG9yR0Y5LyUpc3RyZXRjaHlHRjkvJSpzeW1tZXRyaWNHRjkvJShsYXJnZW9wR0Y5LyUubW92YWJsZWxpbWl0c0dGOS8lJ2FjY2VudEdGOS8lJ2xzcGFjZUdRJjAuMGVtRicvJSdyc3BhY2VHRkgtRiw2LVEifkYnL0YzUSdub3JtYWxGJ0Y3RjpGPEY+RkBGQkZERkZGSS1JI21pR0YkNiVRIm5GJy8lJ2l0YWxpY0dGMS9GM1EnaXRhbGljRidGSy1GLDYvUSVmcm9tRidGL0YyRjVGN0Y6RjxGPkZARkJGREZGRklGSy1JI21uR0YkNiRRIjFGJ0ZORkstRiw2L1EjYnlGJ0YvRjJGNUY3RjpGPEY+RkBGQkZERkZGSUZLRmVuRkstRiw2L1EjdG9GJ0YvRjJGNUY3RjpGPEY+RkBGQkZERkZGSUZLLUZRNiVRI05ORidGVEZWRkstRiw2L1EjZG9GJ0YvRjJGNUY3RjpGPEY+RkBGQkZERkZGSS1JJ21zcGFjZUdGJDYmLyUnaGVpZ2h0R1EmMC4wZXhGJy8lJndpZHRoR0ZILyUmZGVwdGhHRmpvLyUqbGluZWJyZWFrR1EobmV3bGluZUYnRkstRlE2JVEmUFBzaTJGJ0ZURlYtSShtZmVuY2VkR0YkNiYtRiM2JUZQLyUrZXhlY3V0YWJsZUdGOUZORk4vJSVvcGVuR1EiW0YnLyUmY2xvc2VHUSJdRictRiw2LVEqJmNvbG9uZXE7RidGTkY3RjpGPEY+RkBGQkZEL0ZHUSwwLjI3Nzc3NzhlbUYnL0ZKRmZxLUkmbWZyYWNHRiQ2KC1GZm42JFEiMkYnRk4tRiM2J0ZQLUYsNi1RJyZzZG90O0YnRk5GN0Y6RjxGPkZARkJGREZGRkktRlE2JVEjUGlGJy9GVUY5Rk5GVEZWLyUubGluZXRoaWNrbmVzc0dGaG4vJStkZW5vbWFsaWduR1EnY2VudGVyRicvJSludW1hbGlnbkdGW3MvJSliZXZlbGxlZEdGOUZgci1GUTYlUSRzaW5GJ0ZmckZOLUZmcDYkLUYjNiUtRmlxNigtRiM2KUZQRmByRmNyRmByLUZRNiVRJkdhbW1hRidGZnJGTkZqcEZOLUYjNiUtRlE2JVEjTDBGJ0ZURlZGVEZWRmdyRmlyRlxzRl5zRmpwRk5GTkZgci1GZnA2JC1GIzYlLUZpcTYoLUYjNiZGW3JGYHItRlE2JVEjazFGJ0ZURlZGTi1GIzYmRlt1LUYsNi1RKCZtaW51cztGJ0ZORjdGOkY8Rj5GQEZCRkQvRkdRLDAuMjIyMjIyMmVtRicvRkpGZHUtRlE2JVEjazJGJ0ZURlZGTkZnckZpckZcc0Zecy1GUTYjUSFGJ0ZORk5GaXVGZW8tRmZvNiZGaG9GW3BGXXAvRmBwUSVhdXRvRictRiw2L1EkZW5kRidGL0YyRjVGN0Y6RjxGPkZARkJGREZGRklGS0Ziby1GLDYtUSI6RidGTkY3RjpGPEY+RkBGQkZERmVxRmdxRmpwRk4=">QyQ/KEkibkc2IiIiIkYmSSNOTkdGJUkldHJ1ZUclKnByb3RlY3RlZEc+JkkmUFBzaTJHRiU2I0YkLUkiKkdGKTYkLCQqKEYkISIiSSNQaUdGKUYzLUkkc2luRzYkRilJKF9zeXNsaWJHRiU2IyoqRiRGJkY0RiZJJkdhbW1hR0YlRiZJI0wwR0YlRjNGJiIiIywkKiZJI2sxR0YlRiYsJkZARiZJI2syR0YlRjNGM0Y9RjM=</Equation></Text-field>
</Input>
</Group>
<Group view="presentation" hide-input="false" hide-output="true" inline-output="false" labelreference="L811" drawlabel="true">
<Input>
<Text-field prompt="&gt; " style="Maple Input" layout="Normal"></Text-field>
</Input>
</Group></Presentation-Block><Presentation-Block>
<Group view="presentation" hide-input="false" hide-output="true" inline-output="false" labelreference="L814" drawlabel="true" redirect-target="L117">
<Input>
<Text-field prompt="&gt; " style="Maple Input" layout="Normal"><Equation executable="false" style="2D Math" input-equation="" display="LUklbXJvd0c2Iy9JK21vZHVsZW5hbWVHNiJJLFR5cGVzZXR0aW5nR0koX3N5c2xpYkdGJzYkLUkjbWlHRiQ2I1EhRicvJSxtYXRodmFyaWFudEdRJ25vcm1hbEYn">JSFH</Equation></Text-field>
</Input>
</Group></Presentation-Block><Presentation-Block>
<Group view="presentation" hide-input="false" hide-output="true" inline-output="false" labelreference="L812" drawlabel="true" redirect-target="L822">
<Input>
<Text-field prompt="&gt; " style="Maple Input" layout="Normal"><Equation executable="true" style="2D Input" input-equation="aa2 := proc (x, t) options operator, arrow; sum(PPsi2[i]*cos(i*Pi*x/L(t))*exp(-TT(t)*i^2*Pi^2)*exp(-t*(alpha+k2)), i = 0 .. NN) end proc:" display="LUklbXJvd0c2Iy9JK21vZHVsZW5hbWVHNiJJLFR5cGVzZXR0aW5nR0koX3N5c2xpYkdGJzYrLUkjbWlHRiQ2JVEkYWEyRicvJSdpdGFsaWNHUSV0cnVlRicvJSxtYXRodmFyaWFudEdRJ2l0YWxpY0YnLUkjbW9HRiQ2LVEqJmNvbG9uZXE7RicvRjNRJ25vcm1hbEYnLyUmZmVuY2VHUSZmYWxzZUYnLyUqc2VwYXJhdG9yR0Y9LyUpc3RyZXRjaHlHRj0vJSpzeW1tZXRyaWNHRj0vJShsYXJnZW9wR0Y9LyUubW92YWJsZWxpbWl0c0dGPS8lJ2FjY2VudEdGPS8lJ2xzcGFjZUdRLDAuMjc3Nzc3OGVtRicvJSdyc3BhY2VHRkwtSShtZmVuY2VkR0YkNiQtRiM2Jy1GLDYlUSJ4RidGL0YyLUY2Ni1RIixGJ0Y5RjsvRj9GMUZARkJGREZGRkgvRktRJjAuMGVtRicvRk5RLDAuMzMzMzMzM2VtRictRiw2JVEidEYnRi9GMi8lK2V4ZWN1dGFibGVHRj1GOUY5LUY2Ni1RKCZzcmFycjtGJ0Y5RjtGPkZARkJGREZGRkhGZW4vRk5GZm4tRiw2JVEkc3VtRidGL0YyLUZQNiQtRiM2NS1GLDYlUSZQUHNpMkYnRi9GMi1GUDYmLUYjNiUtRiw2JVEiaUYnRi9GMkZcb0Y5RjkvJSVvcGVuR1EiW0YnLyUmY2xvc2VHUSJdRictRjY2LVEnJnNkb3Q7RidGOUY7Rj5GQEZCRkRGRkZIRmVuRmFvLUYsNiVRJGNvc0YnL0YwRj1GOS1GUDYkLUYjNiUtSSZtZnJhY0dGJDYoLUYjNilGYHBGaXAtRiw2JVEjUGlGJ0ZfcUY5RmlwRlRGXG9GOS1GIzYmLUYsNiVRIkxGJ0YvRjItRlA2JC1GIzYlRmluRi9GMkY5Ri9GMi8lLmxpbmV0aGlja25lc3NHUSIxRicvJStkZW5vbWFsaWduR1EnY2VudGVyRicvJSludW1hbGlnbkdGanIvJSliZXZlbGxlZEdGPUZcb0Y5RjlGaXAtRiw2JVEkZXhwRidGX3FGOS1GUDYkLUYjNiktRjY2LVEqJnVtaW51czA7RidGOUY7Rj5GQEZCRkRGRkZIL0ZLUSwwLjIyMjIyMjJlbUYnL0ZORmpzLUYsNiVRI1RURidGL0YyLUZQNiQtRiM2JUZpbkZcb0Y5RjlGaXAtSSVtc3VwR0YkNiUtRlA2JC1GIzYnRmBwRmlwRmlxRlxvRjlGOS1GIzYlLUkjbW5HRiQ2JFEiMkYnRjlGL0YyLyUxc3VwZXJzY3JpcHRzaGlmdEdRIjBGJ0Zcb0Y5RjlGaXBGX3MtRlA2JC1GIzYoRmZzRmluRmlwLUZQNiQtRiM2Jy1GLDYlUSZhbHBoYUYnRl9xRjktRjY2LVEiK0YnRjlGO0Y+RkBGQkZERkZGSEZpc0ZbdC1GLDYlUSNrMkYnRi9GMkZcb0Y5RjlGXG9GOUY5RldGYHAtRjY2LVEiPUYnRjlGO0Y+RkBGQkZERkZGSEZKRk0tRl11NiRGYnVGOS1GNjYtUSMuLkYnRjlGO0Y+RkBGQkZERkZGSEZpc0Zhby1GLDYlUSNOTkYnRi9GMkZcb0Y5RjktRjY2LVEiOkYnRjlGO0Y+RkBGQkZERkZGSEZKRk1GXG9GOQ==">QyQ+SSRhYTJHNiJmKjYkSSJ4R0YlSSJ0R0YlRiU2JEkpb3BlcmF0b3JHRiVJJmFycm93R0YlRiUtSSRzdW1HRiU2JCoqJkkmUFBzaTJHRiU2I0kiaUdGJSIiIi1JJGNvc0dGJTYjKipGNEY1SSNQaUclKnByb3RlY3RlZEdGNTkkRjUtSSJMR0YlNiM5JSEiIkY1LUkkZXhwR0YlNiMsJCooLUkjVFRHRiVGP0Y1RjQiIiNGOkZJRkFGNS1GQzYjLCQqJkZARjUsJkkmYWxwaGFHRiVGNUkjazJHRiVGNUY1RkFGNS9GNDsiIiFJI05OR0YlRiVGJUYlRkE=</Equation><Equation executable="true" style="2D Input" input-equation="" display="LUklbXJvd0c2Iy9JK21vZHVsZW5hbWVHNiJJLFR5cGVzZXR0aW5nR0koX3N5c2xpYkdGJzYtLUkjbWlHRiQ2I1EhRictSSdtc3BhY2VHRiQ2Ji8lJ2hlaWdodEdRJjAuMGV4RicvJSZ3aWR0aEdRJjAuMGVtRicvJSZkZXB0aEdGNC8lKmxpbmVicmVha0dRKG5ld2xpbmVGJy1JI21vR0YkNi1RIn5GJy8lLG1hdGh2YXJpYW50R1Enbm9ybWFsRicvJSZmZW5jZUdRJmZhbHNlRicvJSpzZXBhcmF0b3JHRkYvJSlzdHJldGNoeUdGRi8lKnN5bW1ldHJpY0dGRi8lKGxhcmdlb3BHRkYvJS5tb3ZhYmxlbGltaXRzR0ZGLyUnYWNjZW50R0ZGLyUnbHNwYWNlR0Y3LyUncnNwYWNlR0Y3RitGL0Y9Ri8tRjA2JkYyRjVGOC9GO1ElYXV0b0YnRisvJStleGVjdXRhYmxlR0ZGRkE=">NiI=</Equation></Text-field>
</Input>
<Output>
<Text-field superscript="false" placeholder="false" executable="false" selection-placeholder="false" italic="false" size="12" bold="false" subscript="false" family="Times New Roman" opaque="false" underline="false" background="[255,255,255]" readonly="false" foreground="[0,0,0]" alignment="centred" firstindent="0" spacebelow="0" leftmargin="0" linespacing="0.0" initial="0" linebreak="space" rightmargin="0" bulletsuffix="" spaceabove="0" bullet="none" pagebreak-before="false"><Equation executable="false" style="2D Output" display="LUkjbWlHNiMvSSttb2R1bGVuYW1lRzYiSSxUeXBlc2V0dGluZ0dJKF9zeXNsaWJHRic2JVE1b3V0cHV0fnJlZGlyZWN0ZWQuLi5GJy8lJ2l0YWxpY0dRJXRydWVGJy8lLG1hdGh2YXJpYW50R1EnaXRhbGljRic=">LUkjbWlHNiMvSSttb2R1bGVuYW1lRzYiSSxUeXBlc2V0dGluZ0dJKF9zeXNsaWJHRic2JVE1b3V0cHV0fnJlZGlyZWN0ZWQuLi5GJy8lJ2l0YWxpY0dRJXRydWVGJy8lLG1hdGh2YXJpYW50R1EnaXRhbGljRic=</Equation></Text-field>
</Output>
</Group></Presentation-Block><Presentation-Block>
<Group view="presentation" hide-input="false" hide-output="true" inline-output="false" labelreference="L953" drawlabel="true">
<Input>
<Text-field prompt="&gt; " style="Maple Input" layout="Normal"></Text-field>
</Input>
</Group>
<Group view="presentation" hide-input="false" hide-output="true" inline-output="false" labelreference="L948" drawlabel="true" redirect-target="L946">
<Input>
<Text-field prompt="&gt; " style="Maple Input" layout="Normal"><Equation executable="true" style="2D Input" input-equation="PPsi3[0] := 2*Gamma*k1/(L0*(k1-k3))*(2*k2/(k2-k3)):" display="LUklbXJvd0c2Iy9JK21vZHVsZW5hbWVHNiJJLFR5cGVzZXR0aW5nR0koX3N5c2xpYkdGJzYtLUkjbWlHRiQ2JVEmUFBzaTNGJy8lJ2l0YWxpY0dRJXRydWVGJy8lLG1hdGh2YXJpYW50R1EnaXRhbGljRictSShtZmVuY2VkR0YkNiYtRiM2JS1JI21uR0YkNiRRIjBGJy9GM1Enbm9ybWFsRicvJStleGVjdXRhYmxlR1EmZmFsc2VGJ0Y+Rj4vJSVvcGVuR1EiW0YnLyUmY2xvc2VHUSJdRictSSNtb0dGJDYtUSomY29sb25lcTtGJ0Y+LyUmZmVuY2VHRkIvJSpzZXBhcmF0b3JHRkIvJSlzdHJldGNoeUdGQi8lKnN5bW1ldHJpY0dGQi8lKGxhcmdlb3BHRkIvJS5tb3ZhYmxlbGltaXRzR0ZCLyUnYWNjZW50R0ZCLyUnbHNwYWNlR1EsMC4yNzc3Nzc4ZW1GJy8lJ3JzcGFjZUdGZ24tSSZtZnJhY0dGJDYoLUYsNiVRJkdhbW1hRicvRjBGQkY+LUYjNiUtRiw2JVEjTDBGJ0YvRjJGL0YyLyUubGluZXRoaWNrbmVzc0dRIjFGJy8lK2Rlbm9tYWxpZ25HUSdjZW50ZXJGJy8lKW51bWFsaWduR0ZbcC8lKWJldmVsbGVkR0ZCLUZKNi1RJyZzZG90O0YnRj5GTUZPRlFGU0ZVRldGWS9GZm5RJjAuMGVtRicvRmluRmRwLUY2NiQtRiM2JS1GW282KC1GIzYmLUY7NiRRIjJGJ0Y+RmBwLUYsNiVRI2sxRidGL0YyRj4tRiM2JkZhcS1GSjYtUSgmbWludXM7RidGPkZNRk9GUUZTRlVGV0ZZL0ZmblEsMC4yMjIyMjIyZW1GJy9GaW5GanEtRiw2JVEjazNGJ0YvRjJGPkZmb0Zpb0ZccEZecC1GLDYjUSFGJ0Y+Rj5GYHAtRjY2JC1GIzYlLUZbbzYoLUYjNidGXnFGYHAtRiw2JVEjazJGJ0YvRjJGQEY+LUYjNidGanJGZnFGXHJGL0YyRmZvRmlvRlxwRl5wRkBGPkY+LUZKNi1RIjpGJ0Y+Rk1GT0ZRRlNGVUZXRllGZW5GaG5GQEY+">QyQ+JkkmUFBzaTNHNiI2IyIiIS1JIipHJSpwcm90ZWN0ZWRHNiQsJCoqSSZHYW1tYUdGJiIiIkkjTDBHRiYhIiJJI2sxR0YmRjAsJkYzRjBJI2szR0YmRjJGMiIiIywkKiZJI2syR0YmRjAsJkY5RjBGNUYyRjJGNkYy</Equation></Text-field>
</Input>
<Output>
<Text-field superscript="false" placeholder="false" executable="false" selection-placeholder="false" italic="false" size="12" bold="false" subscript="false" family="Times New Roman" opaque="false" underline="false" background="[255,255,255]" readonly="false" foreground="[0,0,0]" alignment="centred" firstindent="0" spacebelow="0" leftmargin="0" linespacing="0.0" initial="0" linebreak="space" rightmargin="0" bulletsuffix="" spaceabove="0" bullet="none" pagebreak-before="false"><Equation executable="false" style="2D Output" display="LUkjbWlHNiMvSSttb2R1bGVuYW1lRzYiSSxUeXBlc2V0dGluZ0dJKF9zeXNsaWJHRic2JVE1b3V0cHV0fnJlZGlyZWN0ZWQuLi5GJy8lJ2l0YWxpY0dRJXRydWVGJy8lLG1hdGh2YXJpYW50R1EnaXRhbGljRic=">LUkjbWlHNiMvSSttb2R1bGVuYW1lRzYiSSxUeXBlc2V0dGluZ0dJKF9zeXNsaWJHRic2JVE1b3V0cHV0fnJlZGlyZWN0ZWQuLi5GJy8lJ2l0YWxpY0dRJXRydWVGJy8lLG1hdGh2YXJpYW50R1EnaXRhbGljRic=</Equation></Text-field>
</Output>
</Group>
<Group view="presentation" hide-input="true" hide-output="false" inline-output="false" labelreference="L946" drawlabel="true" redirect-source="L948">
<Input>
<Text-field prompt="&gt; " style="Maple Input" layout="Normal">print(<Label label="L948" view="label" executable="true"></Label>); # input placeholder</Text-field>
</Input>
</Group></Presentation-Block><Presentation-Block>
<Group view="presentation" hide-input="false" hide-output="true" inline-output="false" labelreference="L947" drawlabel="true" redirect-target="L945">
<Input>
<Text-field prompt="&gt; " style="Maple Input" layout="Normal"><Equation executable="true" style="2D Input" input-equation="" display="LUklbXJvd0c2Iy9JK21vZHVsZW5hbWVHNiJJLFR5cGVzZXR0aW5nR0koX3N5c2xpYkdGJzYlLUkjbWlHRiQ2I1EhRicvJStleGVjdXRhYmxlR1EmZmFsc2VGJy8lLG1hdGh2YXJpYW50R1Enbm9ybWFsRic=">LUklbXJvd0c2Iy9JK21vZHVsZW5hbWVHNiJJLFR5cGVzZXR0aW5nR0koX3N5c2xpYkdGJzYjLUkjbWlHRiQ2I1EhRic=</Equation></Text-field>
</Input>
<Output>
<Text-field superscript="false" placeholder="false" executable="false" selection-placeholder="false" italic="false" size="12" bold="false" subscript="false" family="Times New Roman" opaque="false" underline="false" background="[255,255,255]" readonly="false" foreground="[0,0,0]" alignment="centred" firstindent="0" spacebelow="0" leftmargin="0" linespacing="0.0" initial="0" linebreak="space" rightmargin="0" bulletsuffix="" spaceabove="0" bullet="none" pagebreak-before="false"><Equation executable="false" style="2D Output" display="LUkjbWlHNiMvSSttb2R1bGVuYW1lRzYiSSxUeXBlc2V0dGluZ0dJKF9zeXNsaWJHRic2JVE1b3V0cHV0fnJlZGlyZWN0ZWQuLi5GJy8lJ2l0YWxpY0dRJXRydWVGJy8lLG1hdGh2YXJpYW50R1EnaXRhbGljRic=">LUkjbWlHNiMvSSttb2R1bGVuYW1lRzYiSSxUeXBlc2V0dGluZ0dJKF9zeXNsaWJHRic2JVE1b3V0cHV0fnJlZGlyZWN0ZWQuLi5GJy8lJ2l0YWxpY0dRJXRydWVGJy8lLG1hdGh2YXJpYW50R1EnaXRhbGljRic=</Equation></Text-field>
</Output>
</Group>
<Group view="presentation" hide-input="true" hide-output="false" inline-output="false" labelreference="L945" drawlabel="true" redirect-source="L947">
<Input>
<Text-field prompt="&gt; " style="Maple Input" layout="Normal">print(<Label label="L947" view="label" executable="true"></Label>); # input placeholder</Text-field>
</Input>
</Group></Presentation-Block><Presentation-Block>
<Group view="presentation" hide-input="false" hide-output="true" inline-output="false" labelreference="L949" drawlabel="true">
<Input>
<Text-field prompt="&gt; " style="Maple Input" layout="Normal"><Equation executable="true" style="2D Input" input-equation="for n to NN do PPsi3[n] := 2*(2*sin(n*Pi*Gamma/L0)/(n*Pi)*(2*k1/(k1-k3)))*k2/(k2-k3) end do:" display="LUklbXJvd0c2Iy9JK21vZHVsZW5hbWVHNiJJLFR5cGVzZXR0aW5nR0koX3N5c2xpYkdGJzZJLUkjbW9HRiQ2L1EkZm9yRicvJSVib2xkR1EldHJ1ZUYnLyUsbWF0aHZhcmlhbnRHUSVib2xkRicvJStmb250d2VpZ2h0R0Y0LyUmZmVuY2VHUSZmYWxzZUYnLyUqc2VwYXJhdG9yR0Y5LyUpc3RyZXRjaHlHRjkvJSpzeW1tZXRyaWNHRjkvJShsYXJnZW9wR0Y5LyUubW92YWJsZWxpbWl0c0dGOS8lJ2FjY2VudEdGOS8lJ2xzcGFjZUdRJjAuMGVtRicvJSdyc3BhY2VHRkgtRiw2LVEifkYnL0YzUSdub3JtYWxGJ0Y3RjpGPEY+RkBGQkZERkZGSS1JI21pR0YkNiVRIm5GJy8lJ2l0YWxpY0dGMS9GM1EnaXRhbGljRidGSy1GLDYvUSVmcm9tRidGL0YyRjVGN0Y6RjxGPkZARkJGREZGRklGSy1JI21uR0YkNiRRIjFGJ0ZORkstRiw2L1EjYnlGJ0YvRjJGNUY3RjpGPEY+RkBGQkZERkZGSUZLRmVuRkstRiw2L1EjdG9GJ0YvRjJGNUY3RjpGPEY+RkBGQkZERkZGSUZLLUZRNiVRI05ORidGVEZWRkstRiw2L1EjZG9GJ0YvRjJGNUY3RjpGPEY+RkBGQkZERkZGSS1JJ21zcGFjZUdGJDYmLyUnaGVpZ2h0R1EmMC4wZXhGJy8lJndpZHRoR0ZILyUmZGVwdGhHRmpvLyUqbGluZWJyZWFrR1EobmV3bGluZUYnRkstRlE2JVEmUFBzaTNGJ0ZURlYtSShtZmVuY2VkR0YkNiYtRiM2JUZQLyUrZXhlY3V0YWJsZUdGOUZORk4vJSVvcGVuR1EiW0YnLyUmY2xvc2VHUSJdRictRiw2LVEqJmNvbG9uZXE7RidGTkY3RjpGPEY+RkBGQkZEL0ZHUSwwLjI3Nzc3NzhlbUYnL0ZKRmZxLUkmbWZyYWNHRiQ2KC1GZm42JFEiMkYnRk4tRiM2J0ZQLUYsNi1RJyZzZG90O0YnRk5GN0Y6RjxGPkZARkJGREZGRkktRlE2JVEjUGlGJy9GVUY5Rk5GVEZWLyUubGluZXRoaWNrbmVzc0dGaG4vJStkZW5vbWFsaWduR1EnY2VudGVyRicvJSludW1hbGlnbkdGW3MvJSliZXZlbGxlZEdGOUZgci1GUTYlUSRzaW5GJ0ZmckZOLUZmcDYkLUYjNiUtRmlxNigtRiM2KUZQRmByRmNyRmByLUZRNiVRJkdhbW1hRidGZnJGTkZqcEZOLUYjNiUtRlE2JVEjTDBGJ0ZURlZGVEZWRmdyRmlyRlxzRl5zRmpwRk5GTkZgci1GZnA2JC1GIzYlLUZpcTYoLUYjNiZGW3JGYHItRlE2JVEjazFGJ0ZURlZGTi1GIzYmRlt1LUYsNi1RKCZtaW51cztGJ0ZORjdGOkY8Rj5GQEZCRkQvRkdRLDAuMjIyMjIyMmVtRicvRkpGZHUtRlE2JVEjazNGJ0ZURlZGTkZnckZpckZcc0Zecy1GUTYjUSFGJ0ZORk5GYHItRmZwNiQtRiM2JC1GaXE2KC1GIzYmRltyRmByLUZRNiVRI2syRidGVEZWRk4tRiM2JkZkdkZgdUZmdUZORmdyRmlyRlxzRl5zRk5GTkZpdUZlby1GZm82JkZob0ZbcEZdcC9GYHBRJWF1dG9GJy1GLDYvUSRlbmRGJ0YvRjJGNUY3RjpGPEY+RkBGQkZERkZGSUZLRmJvLUYsNi1RIjpGJ0ZORjdGOkY8Rj5GQEZCRkRGZXFGZ3FGanBGTg==">QyQ/KEkibkc2IiIiIkYmSSNOTkdGJUkldHJ1ZUclKnByb3RlY3RlZEc+JkkmUFBzaTNHRiU2I0YkLCQqKC1JIipHRik2JCwkKihGJCEiIkkjUGlHRilGNS1JJHNpbkc2JEYpSShfc3lzbGliR0YlNiMqKkYkRiZGNkYmSSZHYW1tYUdGJUYmSSNMMEdGJUY1RiYiIiMsJComSSNrMUdGJUYmLCZGQkYmSSNrM0dGJUY1RjVGP0YmSSNrMkdGJUYmLCZGRUYmRkRGNUY1Rj9GNQ==</Equation></Text-field>
</Input>
</Group>
<Group view="presentation" hide-input="false" hide-output="true" inline-output="false" labelreference="L951" drawlabel="true">
<Input>
<Text-field prompt="&gt; " style="Maple Input" layout="Normal">
</Text-field>
</Input>
</Group></Presentation-Block><Presentation-Block>
<Group view="presentation" hide-input="false" hide-output="true" inline-output="false" labelreference="L1086" drawlabel="true" redirect-target="L1085">
<Input>
<Text-field prompt="&gt; " style="Maple Input" layout="Normal"><Equation executable="true" style="2D Input" input-equation="PPsi4[0] := 2*(2*Gamma*k1/(L0*(k1-k4))*(2*k2/(k2-k4)))*k3/(k3-k4):" display="LUklbXJvd0c2Iy9JK21vZHVsZW5hbWVHNiJJLFR5cGVzZXR0aW5nR0koX3N5c2xpYkdGJzYvLUkjbWlHRiQ2JVEmUFBzaTRGJy8lJ2l0YWxpY0dRJXRydWVGJy8lLG1hdGh2YXJpYW50R1EnaXRhbGljRictSShtZmVuY2VkR0YkNiYtRiM2JS1JI21uR0YkNiRRIjBGJy9GM1Enbm9ybWFsRicvJStleGVjdXRhYmxlR1EmZmFsc2VGJ0Y+Rj4vJSVvcGVuR1EiW0YnLyUmY2xvc2VHUSJdRictSSNtb0dGJDYtUSomY29sb25lcTtGJ0Y+LyUmZmVuY2VHRkIvJSpzZXBhcmF0b3JHRkIvJSlzdHJldGNoeUdGQi8lKnN5bW1ldHJpY0dGQi8lKGxhcmdlb3BHRkIvJS5tb3ZhYmxlbGltaXRzR0ZCLyUnYWNjZW50R0ZCLyUnbHNwYWNlR1EsMC4yNzc3Nzc4ZW1GJy8lJ3JzcGFjZUdGZ24tSSZtZnJhY0dGJDYoLUYsNiVRJkdhbW1hRicvRjBGQkY+LUYjNiUtRiw2JVEjTDBGJ0YvRjJGL0YyLyUubGluZXRoaWNrbmVzc0dRIjFGJy8lK2Rlbm9tYWxpZ25HUSdjZW50ZXJGJy8lKW51bWFsaWduR0ZbcC8lKWJldmVsbGVkR0ZCLUZKNi1RJyZzZG90O0YnRj5GTUZPRlFGU0ZVRldGWS9GZm5RJjAuMGVtRicvRmluRmRwLUY2NiQtRiM2JS1GW282KC1GIzYmLUY7NiRRIjJGJ0Y+RmBwLUYsNiVRI2sxRidGL0YyRj4tRiM2JkZhcS1GSjYtUSgmbWludXM7RidGPkZNRk9GUUZTRlVGV0ZZL0ZmblEsMC4yMjIyMjIyZW1GJy9GaW5GanEtRiw2JVEjazRGJ0YvRjJGPkZmb0Zpb0ZccEZecC1GLDYjUSFGJ0Y+Rj5GYHAtRjY2JC1GIzYlLUZbbzYoLUYjNidGXnFGYHAtRiw2JVEjazJGJ0YvRjJGQEY+LUYjNidGanJGZnFGXHJGL0YyRmZvRmlvRlxwRl5wRkBGPkY+RmBwLUY2NiQtRiM2JC1GW282KC1GIzYmRl5xRmBwLUYsNiVRI2szRidGL0YyRj4tRiM2JkZnc0ZmcUZcckY+RmZvRmlvRlxwRl5wRj5GPi1GSjYtUSI6RidGPkZNRk9GUUZTRlVGV0ZZRmVuRmhuRkBGPg==">QyQ+JkkmUFBzaTRHNiI2IyIiISwkKigtSSIqRyUqcHJvdGVjdGVkRzYkLCQqKkkmR2FtbWFHRiYiIiJJI0wwR0YmISIiSSNrMUdGJkYyLCZGNUYySSNrNEdGJkY0RjQiIiMsJComSSNrMkdGJkYyLCZGO0YyRjdGNEY0RjhGMkkjazNHRiZGMiwmRj1GMkY3RjRGNEY4RjQ=</Equation></Text-field>
</Input>
<Output>
<Text-field superscript="false" placeholder="false" executable="false" selection-placeholder="false" italic="false" size="12" bold="false" subscript="false" family="Times New Roman" opaque="false" underline="false" background="[255,255,255]" readonly="false" foreground="[0,0,0]" alignment="centred" firstindent="0" spacebelow="0" leftmargin="0" linespacing="0.0" initial="0" linebreak="space" rightmargin="0" bulletsuffix="" spaceabove="0" bullet="none" pagebreak-before="false"><Equation executable="false" style="2D Output" display="LUkjbWlHNiMvSSttb2R1bGVuYW1lRzYiSSxUeXBlc2V0dGluZ0dJKF9zeXNsaWJHRic2JVE1b3V0cHV0fnJlZGlyZWN0ZWQuLi5GJy8lJ2l0YWxpY0dRJXRydWVGJy8lLG1hdGh2YXJpYW50R1EnaXRhbGljRic=">LUkjbWlHNiMvSSttb2R1bGVuYW1lRzYiSSxUeXBlc2V0dGluZ0dJKF9zeXNsaWJHRic2JVE1b3V0cHV0fnJlZGlyZWN0ZWQuLi5GJy8lJ2l0YWxpY0dRJXRydWVGJy8lLG1hdGh2YXJpYW50R1EnaXRhbGljRic=</Equation></Text-field>
</Output>
</Group>
<Group view="presentation" hide-input="true" hide-output="false" inline-output="false" labelreference="L1085" drawlabel="true" redirect-source="L1086">
<Input>
<Text-field prompt="&gt; " style="Maple Input" layout="Normal">print(<Label label="L1086" view="label" executable="true"></Label>); # input placeholder</Text-field>
</Input>
</Group></Presentation-Block><Presentation-Block>
<Group view="presentation" hide-input="false" hide-output="true" inline-output="false" labelreference="L1087" drawlabel="true" redirect-target="L1084">
<Input>
<Text-field prompt="&gt; " style="Maple Input" layout="Normal"><Equation executable="true" style="2D Input" input-equation="" display="LUklbXJvd0c2Iy9JK21vZHVsZW5hbWVHNiJJLFR5cGVzZXR0aW5nR0koX3N5c2xpYkdGJzYlLUkjbWlHRiQ2I1EhRicvJStleGVjdXRhYmxlR1EmZmFsc2VGJy8lLG1hdGh2YXJpYW50R1Enbm9ybWFsRic=">JSFH</Equation></Text-field>
</Input>
<Output>
<Text-field superscript="false" placeholder="false" executable="false" selection-placeholder="false" italic="false" size="12" bold="false" subscript="false" family="Times New Roman" opaque="false" underline="false" background="[255,255,255]" readonly="false" foreground="[0,0,0]" alignment="centred" firstindent="0" spacebelow="0" leftmargin="0" linespacing="0.0" initial="0" linebreak="space" rightmargin="0" bulletsuffix="" spaceabove="0" bullet="none" pagebreak-before="false"><Equation executable="false" style="2D Output" display="LUkjbWlHNiMvSSttb2R1bGVuYW1lRzYiSSxUeXBlc2V0dGluZ0dJKF9zeXNsaWJHRic2JVE1b3V0cHV0fnJlZGlyZWN0ZWQuLi5GJy8lJ2l0YWxpY0dRJXRydWVGJy8lLG1hdGh2YXJpYW50R1EnaXRhbGljRic=">LUkjbWlHNiMvSSttb2R1bGVuYW1lRzYiSSxUeXBlc2V0dGluZ0dJKF9zeXNsaWJHRic2JVE1b3V0cHV0fnJlZGlyZWN0ZWQuLi5GJy8lJ2l0YWxpY0dRJXRydWVGJy8lLG1hdGh2YXJpYW50R1EnaXRhbGljRic=</Equation></Text-field>
</Output>
</Group>
<Group view="presentation" hide-input="true" hide-output="false" inline-output="false" labelreference="L1084" drawlabel="true" redirect-source="L1087">
<Input>
<Text-field prompt="&gt; " style="Maple Input" layout="Normal">print(<Label label="L1087" view="label" executable="true"></Label>); # input placeholder</Text-field>
</Input>
</Group></Presentation-Block><Presentation-Block>
<Group view="presentation" hide-input="false" hide-output="true" inline-output="false" labelreference="L1088" drawlabel="true">
<Input>
<Text-field prompt="&gt; " style="Maple Input" layout="Normal"><Equation executable="true" style="2D Input" input-equation="for n to NN do PPsi4[n] := 2*(2*sin(n*Pi*Gamma/L0)/(n*Pi)*(2*k1/(k1-k4)))*k2/(k2-k4)*(2*k3/(k3-k4)) end do:" display="LUklbXJvd0c2Iy9JK21vZHVsZW5hbWVHNiJJLFR5cGVzZXR0aW5nR0koX3N5c2xpYkdGJzZLLUkjbW9HRiQ2L1EkZm9yRicvJSVib2xkR1EldHJ1ZUYnLyUsbWF0aHZhcmlhbnRHUSVib2xkRicvJStmb250d2VpZ2h0R0Y0LyUmZmVuY2VHUSZmYWxzZUYnLyUqc2VwYXJhdG9yR0Y5LyUpc3RyZXRjaHlHRjkvJSpzeW1tZXRyaWNHRjkvJShsYXJnZW9wR0Y5LyUubW92YWJsZWxpbWl0c0dGOS8lJ2FjY2VudEdGOS8lJ2xzcGFjZUdRJjAuMGVtRicvJSdyc3BhY2VHRkgtRiw2LVEifkYnL0YzUSdub3JtYWxGJ0Y3RjpGPEY+RkBGQkZERkZGSS1JI21pR0YkNiVRIm5GJy8lJ2l0YWxpY0dGMS9GM1EnaXRhbGljRidGSy1GLDYvUSVmcm9tRidGL0YyRjVGN0Y6RjxGPkZARkJGREZGRklGSy1JI21uR0YkNiRRIjFGJ0ZORkstRiw2L1EjYnlGJ0YvRjJGNUY3RjpGPEY+RkBGQkZERkZGSUZLRmVuRkstRiw2L1EjdG9GJ0YvRjJGNUY3RjpGPEY+RkBGQkZERkZGSUZLLUZRNiVRI05ORidGVEZWRkstRiw2L1EjZG9GJ0YvRjJGNUY3RjpGPEY+RkBGQkZERkZGSS1JJ21zcGFjZUdGJDYmLyUnaGVpZ2h0R1EmMC4wZXhGJy8lJndpZHRoR0ZILyUmZGVwdGhHRmpvLyUqbGluZWJyZWFrR1EobmV3bGluZUYnRkstRlE2JVEmUFBzaTRGJ0ZURlYtSShtZmVuY2VkR0YkNiYtRiM2JUZQLyUrZXhlY3V0YWJsZUdGOUZORk4vJSVvcGVuR1EiW0YnLyUmY2xvc2VHUSJdRictRiw2LVEqJmNvbG9uZXE7RidGTkY3RjpGPEY+RkBGQkZEL0ZHUSwwLjI3Nzc3NzhlbUYnL0ZKRmZxLUkmbWZyYWNHRiQ2KC1GZm42JFEiMkYnRk4tRiM2J0ZQLUYsNi1RJyZzZG90O0YnRk5GN0Y6RjxGPkZARkJGREZGRkktRlE2JVEjUGlGJy9GVUY5Rk5GVEZWLyUubGluZXRoaWNrbmVzc0dGaG4vJStkZW5vbWFsaWduR1EnY2VudGVyRicvJSludW1hbGlnbkdGW3MvJSliZXZlbGxlZEdGOUZgci1GUTYlUSRzaW5GJ0ZmckZOLUZmcDYkLUYjNiUtRmlxNigtRiM2KUZQRmByRmNyRmByLUZRNiVRJkdhbW1hRidGZnJGTkZqcEZOLUYjNiUtRlE2JVEjTDBGJ0ZURlZGVEZWRmdyRmlyRlxzRl5zRmpwRk5GTkZgci1GZnA2JC1GIzYlLUZpcTYoLUYjNiZGW3JGYHItRlE2JVEjazFGJ0ZURlZGTi1GIzYmRlt1LUYsNi1RKCZtaW51cztGJ0ZORjdGOkY8Rj5GQEZCRkQvRkdRLDAuMjIyMjIyMmVtRicvRkpGZHUtRlE2JVEjazRGJ0ZURlZGTkZnckZpckZcc0Zecy1GUTYjUSFGJ0ZORk5GYHItRmZwNiQtRiM2JC1GaXE2KC1GIzYmRltyRmByLUZRNiVRI2syRidGVEZWRk4tRiM2JkZkdkZgdUZmdUZORmdyRmlyRlxzRl5zRk5GTkZgci1GZnA2JC1GIzYkLUZpcTYoLUYjNiZGW3JGYHItRlE2JVEjazNGJ0ZURlZGTi1GIzYmRmF3RmB1RmZ1Rk5GZ3JGaXJGXHNGXnNGTkZOLUYsNi1RIjpGJ0ZORjdGOkY8Rj5GQEZCRkRGZXFGZ3FGZW8tRmZvNiZGaG9GW3BGXXAvRmBwUSVhdXRvRictRiw2L1EkZW5kRidGL0YyRjVGN0Y6RjxGPkZARkJGREZGRklGS0Zib0Zmd0ZqcEZO">QyQ/KEkibkc2IiIiIkYmSSNOTkdGJUkldHJ1ZUclKnByb3RlY3RlZEc+JkkmUFBzaTRHRiU2I0YkLUkiKkdGKTYkLCQqKC1GLzYkLCQqKEYkISIiSSNQaUdGKUY3LUkkc2luRzYkRilJKF9zeXNsaWJHRiU2IyoqRiRGJkY4RiZJJkdhbW1hR0YlRiZJI0wwR0YlRjdGJiIiIywkKiZJI2sxR0YlRiYsJkZERiZJI2s0R0YlRjdGN0ZBRiZJI2syR0YlRiYsJkZHRiZGRkY3RjdGQSwkKiZJI2szR0YlRiYsJkZLRiZGRkY3RjdGQUY3</Equation></Text-field>
</Input>
</Group></Presentation-Block><Presentation-Block>
<Group view="presentation" hide-input="false" hide-output="true" inline-output="false" labelreference="L950" drawlabel="true" redirect-target="L117">
<Input>
<Text-field prompt="&gt; " style="Maple Input" layout="Normal"><Equation executable="false" style="2D Math" input-equation="" display="LUklbXJvd0c2Iy9JK21vZHVsZW5hbWVHNiJJLFR5cGVzZXR0aW5nR0koX3N5c2xpYkdGJzYkLUkjbWlHRiQ2I1EhRicvJSxtYXRodmFyaWFudEdRJ25vcm1hbEYn">LUklbXJvd0c2Iy9JK21vZHVsZW5hbWVHNiJJLFR5cGVzZXR0aW5nR0koX3N5c2xpYkdGJzYjLUkjbWlHRiQ2I1EhRic=</Equation></Text-field>
</Input>
</Group></Presentation-Block><Presentation-Block>
<Group view="presentation" hide-input="false" hide-output="true" inline-output="false" labelreference="L952" drawlabel="true" redirect-target="L961">
<Input>
<Text-field prompt="&gt; " style="Maple Input" layout="Normal"><Equation executable="true" style="2D Input" input-equation="aa3 := proc (x, t) options operator, arrow; sum(PPsi3[i]*cos(i*Pi*x/L(t))*exp(-TT(t)*i^2*Pi^2)*exp(-t*(alpha+k3)), i = 0 .. NN) end proc:" display="LUklbXJvd0c2Iy9JK21vZHVsZW5hbWVHNiJJLFR5cGVzZXR0aW5nR0koX3N5c2xpYkdGJzZccS1JI21pR0YkNiVRJGFhM0YnLyUnaXRhbGljR1EldHJ1ZUYnLyUsbWF0aHZhcmlhbnRHUSdpdGFsaWNGJy1JI21vR0YkNi1RKiZjb2xvbmVxO0YnL0YzUSdub3JtYWxGJy8lJmZlbmNlR1EmZmFsc2VGJy8lKnNlcGFyYXRvckdGPS8lKXN0cmV0Y2h5R0Y9LyUqc3ltbWV0cmljR0Y9LyUobGFyZ2VvcEdGPS8lLm1vdmFibGVsaW1pdHNHRj0vJSdhY2NlbnRHRj0vJSdsc3BhY2VHUSwwLjI3Nzc3NzhlbUYnLyUncnNwYWNlR0ZMLUkobWZlbmNlZEdGJDYkLUYjNictRiw2JVEieEYnRi9GMi1GNjYtUSIsRidGOUY7L0Y/RjFGQEZCRkRGRkZIL0ZLUSYwLjBlbUYnL0ZOUSwwLjMzMzMzMzNlbUYnLUYsNiVRInRGJ0YvRjIvJStleGVjdXRhYmxlR0Y9RjlGOS1GNjYtUSgmc3JhcnI7RidGOUY7Rj5GQEZCRkRGRkZIRmVuL0ZORmZuLUYsNiVRJHN1bUYnRi9GMi1GUDYkLUYjNjUtRiw2JVEmUFBzaTNGJ0YvRjItRlA2Ji1GIzYlLUYsNiVRImlGJ0YvRjJGXG9GOUY5LyUlb3BlbkdRIltGJy8lJmNsb3NlR1EiXUYnLUY2Ni1RJyZzZG90O0YnRjlGO0Y+RkBGQkZERkZGSEZlbkZhby1GLDYlUSRjb3NGJy9GMEY9RjktRlA2JC1GIzYlLUkmbWZyYWNHRiQ2KC1GIzYpRmBwRmlwLUYsNiVRI1BpRidGX3FGOUZpcEZURlxvRjktRiM2Ji1GLDYlUSJMRidGL0YyLUZQNiQtRiM2JUZpbkYvRjJGOUYvRjIvJS5saW5ldGhpY2tuZXNzR1EiMUYnLyUrZGVub21hbGlnbkdRJ2NlbnRlckYnLyUpbnVtYWxpZ25HRmpyLyUpYmV2ZWxsZWRHRj1GXG9GOUY5RmlwLUYsNiVRJGV4cEYnRl9xRjktRlA2JC1GIzYpLUY2Ni1RKiZ1bWludXMwO0YnRjlGO0Y+RkBGQkZERkZGSC9GS1EsMC4yMjIyMjIyZW1GJy9GTkZqcy1GLDYlUSNUVEYnRi9GMi1GUDYkLUYjNiVGaW5GXG9GOUY5RmlwLUklbXN1cEdGJDYlLUZQNiQtRiM2J0ZgcEZpcEZpcUZcb0Y5RjktRiM2JS1JI21uR0YkNiRRIjJGJ0Y5Ri9GMi8lMXN1cGVyc2NyaXB0c2hpZnRHUSIwRidGXG9GOUY5RmlwRl9zLUZQNiQtRiM2KEZmc0ZpbkZpcC1GUDYkLUYjNictRiw2JVEmYWxwaGFGJ0ZfcUY5LUY2Ni1RIitGJ0Y5RjtGPkZARkJGREZGRkhGaXNGW3QtRiw2JVEjazNGJ0YvRjJGXG9GOUY5RlxvRjlGOUZXRmBwLUY2Ni1RIj1GJ0Y5RjtGPkZARkJGREZGRkhGSkZNLUZddTYkRmJ1RjktRjY2LVEjLi5GJ0Y5RjtGPkZARkJGREZGRkhGaXNGYW8tRiw2JVEjTk5GJ0YvRjJGXG9GOUY5LUY2Ni1RIjpGJ0Y5RjtGPkZARkJGREZGRkhGSkZNLUknbXNwYWNlR0YkNiYvJSdoZWlnaHRHUSYwLjBleEYnLyUmd2lkdGhHRmZuLyUmZGVwdGhHRmd3LyUqbGluZWJyZWFrR1EobmV3bGluZUYnLUZjdzYmRmV3Rmh3Rmp3L0ZdeFElYXV0b0YnLUYsNiVRJGFhNEYnRi9GMkY1LUZQNiQtRiM2JkZURldGaW5GOUY5Rl5vRmJvLUZQNiQtRiM2NC1GLDYlUSZQUHNpNEYnRi9GMi1GUDYmLUYjNiRGYHBGOUY5RmNwRmZwRmlwRlxxLUZQNiQtRiM2JC1GZXE2KC1GIzYoRmBwRmlwRmlxRmlwRlRGOS1GIzYlRl5yLUZQNiQtRiM2JEZpbkY5RjlGOUZlckZockZbc0Zdc0Y5RjlGaXBGX3MtRlA2JC1GIzYoRmZzRlx0Rl96RmlwLUZkdDYlLUZQNiQtRiM2JkZgcEZpcEZpcUY5RjktRiM2JEZcdUY5RmB1RjlGOUZpcEZfcy1GUDYkLUYjNidGZnNGaW5GaXAtRlA2JC1GIzYmRlt2Rl52LUYsNiVRI2s0RidGL0YyRjlGOUY5RjlGV0ZgcEZkdkZndkZpdkZcd0Y5RjlGX3dGYndGX3hGYnctRjY2LVEifkYnRjlGO0Y+RkBGQkZERkZGSEZlbkZhb0ZqW2xGYndGaltsLUYsNiVRI2MxRidGL0YyRk9GNS1GLDYlUSRhYTFGJ0YvRjJGT0Zfd0Zid0ZqW2wtRiw2JVEjYzJGJ0YvRjJGT0Y1LUYsNiVRJGFhMkYnRi9GMkZmeC1GNjYtUSgmbWludXM7RidGOUY7Rj5GQEZCRkRGRkZIRmlzRlt0LUZQNiQtRiM2JS1GZXE2KC1GIzYmRlx1RmlwLUYsNiVRI2sxRidGL0YyRjktRiM2JkZkXWxGaVxsLUYsNiVRI2syRidGL0YyRjlGZXJGaHJGW3NGXXMtRiw2I1EhRidGOUY5RmlwRmBcbEZmeEZfd0Zid0ZqW2wtRiw2JVEjYzNGJ0YvRjJGZnhGNUYrRk9GaVxsLUZQNiQtRiM2JS1GZXE2KEZiXWwtRiM2JkZkXWxGaVxsRmF2RjlGZXJGaHJGW3NGXXNGXF5sRjlGOUZpcC1GUDYkLUYjNiQtRmVxNigtRiM2JkZcdUZpcEZpXWxGOS1GIzYmRmldbEZpXGxGYXZGOUZlckZockZbc0Zdc0Y5RjlGaXBGXVxsRk9GaVxsLUZQNiQtRiM2JUZeX2xGXF5sRjlGOUZpcEZjXGxGT0Zfd0Zid0Zid0ZqW2wtRiw2JVEjYzRGJ0YvRjJGZnhGNUZjeEZmeEZpXGwtRlA2JC1GIzYlLUZlcTYoRmJdbC1GIzYmRmRdbEZpXGxGZ1tsRjlGZXJGaHJGW3NGXXNGXF5sRjlGOUZpcC1GUDYkLUYjNiQtRmVxNihGYF9sLUYjNiZGaV1sRmlcbEZnW2xGOUZlckZockZbc0Zdc0Y5RjlGaXAtRlA2JC1GIzYkLUZlcTYoLUYjNiZGXHVGaXBGYXZGOS1GIzYmRmF2RmlcbEZnW2xGOUZlckZockZbc0Zdc0Y5RjlGaXBGXVxsRmZ4RmlcbC1GUDYkLUYjNiVGZ2BsRlxebEY5RjlGaXAtRlA2JC1GIzYlRl9hbEZcXmxGOUY5RmlwRmNcbEZmeEZpXGwtRlA2JC1GIzYlLUZlcTYoLUYjNidGXHVGaXBGYXZGXG9GOS1GIzYnRmF2RmlcbEZnW2xGL0YyRmVyRmhyRltzRl1zRlxvRjlGOUZpcEZfXmxGT0Zfd0Zid0ZqW2xGXG9GOQ==">Qy4+SSRhYTNHNiJmKjYkSSJ4R0YlSSJ0R0YlRiU2JEkpb3BlcmF0b3JHRiVJJmFycm93R0YlRiUtSSRzdW1HNiQlKnByb3RlY3RlZEdJKF9zeXNsaWJHRiU2JCoqJkkmUFBzaTNHRiU2I0kiaUdGJSIiIi1JJGNvc0dGLzYjKipGN0Y4SSNQaUdGMEY4OSRGOC1JIkxHRiU2IzklISIiRjgtSSRleHBHRi82IywkKigtSSNUVEdGJUZBRjhGNyIiI0Y9RktGQ0Y4LUZFNiMsJComRkJGOCwmSSZhbHBoYUdGJUY4SSNrM0dGJUY4RjhGQ0Y4L0Y3OyIiIUkjTk5HRiVGJUYlRiVGQz5JJGFhNEdGJWYqRidGJUYqRiUtRi42JCoqJkkmUFBzaTRHRiVGNkY4RjlGOEZERjgtRkU2IywkKiZGQkY4LCZGUUY4SSNrNEdGJUY4RjhGQ0Y4RlNGJUYlRiVGQz5JI2MxR0YlZipGJ0YlRipGJS1JJGFhMUdGJTYkRj5GQkYlRiVGJUZDPkkjYzJHRiVmKkYnRiVGKkYlLCYtSSRhYTJHRiVGZG9GOCooSSNrMUdGJUY4LCZGXHBGOEkjazJHRiVGQ0ZDRmJvRjghIiNGJUYlRiVGQz5JI2MzR0YlZipGJ0YlRipGJSwoLUYkRmRvRjgqLEZccEY4LCZGXHBGOEZSRkNGQ0ZecEY4LCZGXnBGOEZSRkNGQy1GYG9GZG9GOCEiJSooRl5wRjhGZ3BGQy1GZm9GZG9GOEZfcEYlRiVGJUZDPkkjYzRHRiVmKkYnRiVGKkYlLCotRlhGZG9GOCowRlxwRjgsJkZccEY4Rl5vRkNGQ0ZecEY4LCZGXnBGOEZeb0ZDRkNGUkY4LCZGUkY4Rl5vRkNGQ0ZocEY4ISIpKixGXnBGOEZjcUZDRlJGOEZkcUZDRltxRjhGaXAqKEZSRjhGZHFGQy1GYXBGZG9GOEZfcEYlRiVGJUZD</Equation></Text-field>
</Input>
</Group></Presentation-Block><Presentation-Block>
<Group view="presentation" hide-input="true" hide-output="false" inline-output="false" labelreference="L822" drawlabel="true" redirect-source="L812">
<Input>
<Text-field prompt="&gt; " style="Maple Input" layout="Normal">%;</Text-field>
</Input>
</Group></Presentation-Block><Presentation-Block>
<Group view="presentation" hide-input="false" hide-output="true" inline-output="false" labelreference="L1161" drawlabel="true" redirect-target="L1170">
<Input>
<Text-field prompt="&gt; " style="Maple Input" layout="Normal"><Equation executable="true" style="2D Input" input-equation="plot([c1(x, 20), c2(x, 20), c3(x, 20), c4(x, 20)], x = 0 .. L(20), color = [red, green, yellow, blue])" display="LUklbXJvd0c2Iy9JK21vZHVsZW5hbWVHNiJJLFR5cGVzZXR0aW5nR0koX3N5c2xpYkdGJzYmLUkjbWlHRiQ2JVElcGxvdEYnLyUnaXRhbGljR1EldHJ1ZUYnLyUsbWF0aHZhcmlhbnRHUSdpdGFsaWNGJy1JKG1mZW5jZWRHRiQ2JC1GIzYwLUY2NiYtRiM2NC1JI21vR0YkNi1RIn5GJy9GM1Enbm9ybWFsRicvJSZmZW5jZUdRJmZhbHNlRicvJSpzZXBhcmF0b3JHRkYvJSlzdHJldGNoeUdGRi8lKnN5bW1ldHJpY0dGRi8lKGxhcmdlb3BHRkYvJS5tb3ZhYmxlbGltaXRzR0ZGLyUnYWNjZW50R0ZGLyUnbHNwYWNlR1EmMC4wZW1GJy8lJ3JzcGFjZUdGVS1GLDYlUSNjMUYnRi9GMi1GNjYkLUYjNictRiw2JVEieEYnRi9GMi1GPzYtUSIsRidGQkZEL0ZIRjFGSUZLRk1GT0ZRRlMvRldRLDAuMzMzMzMzM2VtRictSSNtbkdGJDYkUSMyMEYnRkIvJStleGVjdXRhYmxlR0ZGRkJGQkZcb0Y+Rj5GPi1GLDYlUSNjMkYnRi9GMkZlbkZcb0Y+LUYsNiVRI2MzRidGL0YyRmVuRlxvLUYsNiVRI2M0RidGL0YyRmVuRmZvRkJGQi8lJW9wZW5HUSJbRicvJSZjbG9zZUdRIl1GJ0Zcb0Zpbi1GPzYtUSI9RidGQkZERkdGSUZLRk1GT0ZRL0ZUUSwwLjI3Nzc3NzhlbUYnL0ZXRltxLUZjbzYkUSIwRidGQi1GPzYtUSMuLkYnRkJGREZHRklGS0ZNRk9GUS9GVFEsMC4yMjIyMjIyZW1GJ0ZWLUYsNiVRIkxGJ0YvRjItRjY2JC1GIzYlRmJvRmZvRkJGQkZcby1GLDYlUSZjb2xvckYnRi9GMkZncC1GNjYmLUYjNistRiw2JVEkcmVkRidGL0YyRlxvLUYsNiVRJmdyZWVuRidGL0YyRlxvLUYsNiVRJ3llbGxvd0YnRi9GMkZcby1GLDYlUSVibHVlRidGL0YyRmZvRkJGQkZhcEZkcEZmb0ZCRkJGZm9GQg==">LUklcGxvdEc2IjYlNyYtSSNjMUdGJDYkSSJ4R0YkIiM/LUkjYzJHRiRGKS1JI2MzR0YkRiktSSNjNEdGJEYpL0YqOyIiIS1JIkxHRiQ2I0YrL0kmY29sb3JHRiQ3JkkkcmVkR0YkSSZncmVlbkdGJEkneWVsbG93R0YkSSVibHVlR0Yk</Equation></Text-field>
</Input>
<Output>
<Text-field superscript="false" placeholder="false" executable="false" selection-placeholder="false" italic="false" size="12" bold="false" subscript="false" family="Times New Roman" opaque="false" underline="false" background="[255,255,255]" readonly="false" foreground="[0,0,0]" alignment="centred" firstindent="0" spacebelow="0" leftmargin="0" linespacing="0.0" initial="0" linebreak="space" rightmargin="0" bulletsuffix="" spaceabove="0" bullet="none" pagebreak-before="false"><Equation executable="false" style="2D Output" display="LUkjbWlHNiMvSSttb2R1bGVuYW1lRzYiSSxUeXBlc2V0dGluZ0dJKF9zeXNsaWJHRic2JVE1b3V0cHV0fnJlZGlyZWN0ZWQuLi5GJy8lJ2l0YWxpY0dRJXRydWVGJy8lLG1hdGh2YXJpYW50R1EnaXRhbGljRic=">LUkjbWlHNiMvSSttb2R1bGVuYW1lRzYiSSxUeXBlc2V0dGluZ0dJKF9zeXNsaWJHRic2JVE1b3V0cHV0fnJlZGlyZWN0ZWQuLi5GJy8lJ2l0YWxpY0dRJXRydWVGJy8lLG1hdGh2YXJpYW50R1EnaXRhbGljRic=</Equation></Text-field>
</Output>
</Group>
<Group view="presentation" hide-input="true" hide-output="false" inline-output="false" labelreference="L1170" drawlabel="true" redirect-source="L1161">
<Input>
<Text-field prompt="&gt; " style="Maple Input" layout="Normal">%;</Text-field>
</Input>
<Output>
<Text-field style="Maple Plot" layout="Maple Plot"><Plot height="400.0" type="two-dimensional" width="400.0" plot-scale="1.0" plot-xtrans="0.0" plot-ytrans="0.0" gridlinevisibility="1" legendvisibility="false">Ni0tJSdDVVJWRVNHNiQ3ZHc3JCQiIiEhIiIkIjFfKHkqcHN6SigpISM9NyQkIjFjUHFaUShbKVEhIzwkIjFZKDQ5MUUydCkhIz03JCQiMTNLRzU9M2xzISM8JCIxI1IiZV06MEcoKSEjPTckJCIyI2U9Iio9emsxNiEjPCQiMUJwRlUnM0pzKSEjPTckJCIyOyFldHB1SSpbIiEjPCQiMW0pUXpLbmdyKSEjPTckJCIyeC82bElbLCg9ISM8JCIxKCp5TSZwMXFxKSEjPTckJCIyJyo9QUteT0tBIyEjPCQiMTQ1MGxCeSdwKSEjPTckJCIxb1dnKiopUSkpZSMhIzskIjEnND1NKUhOJW8pISM9NyQkIjIkUjFnNWElcCdIISM8JCIxT3N4MFxgcCcpISM9NyQkIjFcMkFIJFJRTSQhIzskIjBqRiR6dHlfJykhIzw3JCQiMjgpR25dNV9KUCEjPCQiMFIhej5LXkwnKSEjPDckJCIxenUlPksiKkgyJSEjOyQiMGQ0a3hGW2gpISM8NyQkIjEjKikpUXFmU2RXISM7JCIxPSI+WSY0Kj1mKSEjPTckJCIxLzFKaSEqUlZbISM7JCIwVCg+IlJcb2MpISM8NyQkIjFReTpIXFA6XyEjOyQiMSwxPyNlRjNhKSEjPTckJCIxRis9X1k7YGIhIzskIjFuUXBTXWc6JikhIz03JCQiMTpcZC8kSFsmZiEjOyQiMSNIJFtnK20kWykhIz03JCQiMXdEZl4+NCZIJyEjOyQiMUtHKHByYlxYKSEjPTckJCIwaiZSKyQpKjNwJyEjOiQiMTwzVTI/cD4lKSEjPTckJCIxWTYqZSlSRFRxISM7JCIwW1t3RztvUSkhIzw3JCQiMToobzdxXGNVKCEjOyQiMUspcG0wdipbJCkhIz03JCQiMSJRd1JLJm8ieighIzskIjAzZXAmPUM2JCkhIzw3JCQiMVtNaCc0ME88KSEjOyQiMCd5aigpKkgsRikhIzw3JCQiMVBUTXFtS0MmKSEjOyQiMSpHNiRvUSQzQikhIz03JCQiMGFeJW9zaS0qKSEjOiQiMEpUL289bz0pISM8NyQkIjFhKlEvRnZiSCohIzskIjExPDtBKVIkUiIpISM9NyQkIjFNMEpod2pQJyohIzskIjFNPmxgZGQnNCkhIz03JCQiMUVkWFR1cSs1ISM6JCIxMykqeXMlPSpbISkhIz03JCQiMldNMkkoUSgpUTUhIzskIjEqeiVHPDE2KSp6ISM9NyQkIjIyJSpbLUc3aTIiISM7JCIxRndwRisqbyV6ISM9NyQkIjJbSmciNCJSQjYiISM7JCIxTjwmRy9PZip5ISM9NyQkIjJMbzVLel5DOiIhIzskIjBIWldYKnlQeSEjPDckJCIyZGo4UiNbXCk9IiEjOyQiMWJqTiZ6bFR5KCEjPTckJCIxLCo+Q1h5cEEiISM6JCIxI1JyQmI0YnMoISM9NyQkIjJOVFEnUi4mPUUiISM7JCIxWWkxdSpSNm4oISM9NyQkIjJjb1NLX3UqKkgiISM7JCIxam5AeStUNXchIz03JCQiMi1LQiozayVlTCIhIzskIjI6IzRabT0yX3YhIz43JCQiMigzZFpsR010OCEjOyQiMTA1XiZbKSkpKlsoISM9NyQkIjJlJFJbMEQrNTkhIzskIjFBb3h2KyV6VSghIz03JCQiMiNSUjhePFFbOSEjOyQiMSY+J3BhVSE+TyghIz03JCQiMidRazxFYk0mWyIhIzskIjFPVFA5Kio+KEgoISM9NyQkIjJ1cmBcS1lKXyIhIzskIjFaMi9rKyYqSHMhIz03JCQiMiozPi45VGpnOiEjOyQiMWF0R0EjPUE7KCEjPTckJCIxMU8nKSlcIjMmZiIhIzokIjFXVmxiQTUqNCghIz03JCQiMTpoRSozaVhqIiEjOiQiMGEsOFpzZC0oISM8NyQkIjFhTygqKipSKClwOyEjOiQiMSdbMmZHRCRmcCEjPTckJCIySHhxPSdRXzI8ISM7JCIwMC8hKT1DdylvISM8NyQkIjJqVz9QZWZOdSIhIzskIjBaJXlHKTMjPW8hIzw3JCQiMWB6cUBFZCR5IiEjOiQiMSM+KyhlUkZTbiEjPTckJCIyNyR6X3M0QT09ISM7JCIwKW9GUWk0c20hIzw3JCQiMjM1PzE7WnYmPSEjOyQiMS4uPCFcelJmJyEjPTckJCIyJlFSIj1yKVEkKj0hIzskIjFycyRmTVZAXychIz03JCQiMl8rJjRPUGZLPiEjOyQiMSdmS2AjKjRIVychIz03JCQiMU9idFQ1VW0+ISM6JCIxMiVHZldIU1AnISM9NyQkIjJGbHRVUllcKyMhIzskIjFcMSNvJz0vJkgnISM9NyQkIjEoPjFIKSpmQC8jISM6JCIxbnpyI1JQIz1pISM9NyQkIjJ1YiwzRVwkej8hIzskIjFZQDRIbi1UaCEjPTckJCIxKD1gZ3MsazYjISM6JCIxJFwoXDppb2pnISM9NyQkIjEkb2dhYSgqPjojISM6JCIxVV1qInpMISopZiEjPTckJCIxX1cjKm92WiE+IyEjOiQiMVFKZWxaKXohZiEjPTckJCIybCE0V0A9OkZBISM7JCIxXzg8KXpULyRlISM9NyQkIjJsKXlGWChcZEUjISM7JCIxbjxgQClmJltkISM9NyQkIjFUIXo0OyFwK0IhIzokIjFfS3F3QEJ1YyEjPTckJCIxTTdEaGVJUkIhIzokIjIwRkVNWCoqPWYmISM+NyQkIjEpWyczdEhId0IhIzokIjEqXFZcPSQqR14mISM9NyQkIjFGakRkKz44QyEjOiQiMTBoWiZIdVJWJiEjPTckJCIyJnklelk/SDxYIyEjOyQiMW9td2MwWl5gISM9NyQkIjEjeXhqO0RzWyMhIzokIjF0J3A9W11hRiYhIz03JCQiMikpZkpsKXlkQkQhIzskIjFKQSVbSSlmKD4mISM9NyQkIjEiWyYzNGNyakQhIzokIjFiPDE7Sm82XiEjPTckJCIxKHoiPUhxMCtFISM6JCIxeDEiW0pvUi4mISM9NyQkIjIlKXpeJFFIQVBFISM7JCIxZjhDIzQpZmFcISM9NyQkIjJ3WV0xcj5dbiMhIzskIjFDV2oiKW8tdVshIz03JCQiMjBnNyUqSGkoNEYhIzskIjFWKnkkKjRFLCFbISM9NyQkIjFATilSeCd6WUYhIzokIjFIb08iZlw6cyUhIz03JCQiMWBtc1IkXE55IyEjOiQiMnZRY1AsMFFrJSEjPjckJCIxYiYqKTQ7akcjRyEjOiQiMiZmY15iWCQ0YyUhIz43JCQiMTlWPTBmYmRHISM6JCIxNnVCKCpRMylbJSEjPTckJCIyV2gmNElUZSgqRyEjOyQiMUBMRCpHKFEvVyEjPTckJCIyV0BMcV4xUCRIISM7JCIyMERuOV46I0hWISM+NyQkIjJ2PCd5SXhXcEghIzskIjFUPzVkdz5iVSEjPTckJCIxWj1hPDUpeSskISM6JCIwNCNRJD1MZzwlISM8NyQkIjI8J1snW3hway8kISM7JCIxbmZMP1ctKDQlISM9NyQkIjFBIylISSl6OjMkISM6JCIxaT5TaHFkRFMhIz03JCQiMWVfZVxeJyk9SiEjOiQiMmJyWFpnJj1dUiEjPjckJCIyWD4tcig+RGJKISM7JCIyKCllPjdFOHIoUSEjPjckJCIxOV0rI28mcCU+JCEjOiQiMjAuKSlSailbKXokISM+NyQkIjFzSEZgYSMpR0shIzokIjJ3bVRDWXA0dCQhIz43JCQiMVYpb2p0QyFvSyEjOiQiMlhOQF92SlNsJCEjPjckJCIyKSlHYEs3dVtJJCEjOyQiMGk3MyRHSyNlJCEjPDckJCIxJ1JZX2VuOE0kISM6JCIyKClvIXB5YSI+XiQhIz43JCQiMm47aCF5Kyp5UCQhIzskIjJVSHcsY3g/VyQhIz43JCQiMnQlZikpMzI5Ok0hIzskIjI5O2tCVDU6UCQhIz43JCQiMiVSYV5gZGlhTSEjOyQiMXo1LmE7WShIJCEjPTckJCIybnpKSG5IM1wkISM7JCIyPFtKXSRIRUlLISM+NyQkIjFOLj8hZm5sXyQhIzokIjJbLGlpPClma0ohIz43JCQiMVEqKWVOM3hrTiEjOiQiMjdoR0BWYV40JCEjPjckJCIyVmNeZSI0KkdnJCEjOyQiMiV6M2lQM2xFSSEjPjckJCIyUWRHOyZmNVBPISM7JCIxTT5hIVJbZSdIISM9NyQkIjJkN2YpR2hqeE8hIzskIjJNKz1AIlxuJSpHISM+NyQkIjEpcHo7ISpcOnIkISM6JCIwLzolXDMlZSRHISM8NyQkIjJzL3cjb2VAXlAhIzskIjFyU3dBTSh5dyMhIz03JCQiMT1MdCE+dCEqeSQhIzokIjFeIlFgInAnUXEjISM9NyQkIjJGNmYuRnZHI1EhIzskIjFWdiRbJW9WWkUhIz03JCQiMW51OVcjKikzJ1EhIzokIjI5JTQ5JSpmeiVlIyEjPjckJCIxaClIIyo+YiIqKlEhIzokIjFDb2UqSEVFXyMhIz03JCQiMSdRMkhHUnMkUiEjOiQiMjpVLTpdVjtZIyEjPjckJCIyKCpceU41W0QoUiEjOyQiMmRbOEl0MGZTIyEjPjckJCIxR25AVSQzIjRTISM6JCIyUDUlW0EyLFxCISM+NyQkIjJYTTtMKio9cC8lISM7JCIyJWYwY042MCJIIyEjPjckJCIxYiR5XlEzWTMlISM6JCIyQiM9cXhWPE1BISM+NyQkIjFwTktkbFBCVCEjOiQiMjErKUdZJzNtPCMhIz43JCQiMUc1WCVlQnY6JSEjOiQiMVkkKVJ5bXBFQCEjPTckJCIwPCZIXF0nZj4lISM5JCIxc1A3TiIpUnI/ISM9NyQkIjFUdFtlVmNNVSEjOiQiMThaZHpSI28sIyEjPTckJCIxbD88WD53clUhIzokIjI6Q1V0Wk5eJz4hIz43JCQiMSRHdXUiNGEwViEjOiQiMm4yNzl6bSo9PiEjPjckJCIxdFByI1EyZE0lISM6JCIyYypcJlFTQF0nPSEjPjckJCIxUWJUWk90elYhIzokIjJNUEgkPUk4Pz0hIz43JCQiMVdlSCNHOSQ+VyEjOiQiMnohXGByOyYpbzwhIz43JCQiMSdSWDMmKVxWWCUhIzokIjFHUitzakhDPCEjPTckJCIxYEpRQSUqeSNcJSEjOiQiMldoW2YoXEp3OyEjPjckJCIxPlJsJSlIUkhYISM6JCIxJmZmeDYsOmoiISM9NyQkIjFFdyI+J1xlblghIzokIjJOMltWT11jZSIhIz43JCQiMSVwIUg+cmwtWSEjOiQiMiRRLi44J2VWYSIhIz43JCQiMU45NXpyW1NZISM6JCIya1I/XUsqbys6ISM+NyQkIjF3LEl6Pnl6WSEjOiQiMVJZNWoqemlYIiEjPTckJCIyWEwoUT0jKSlSciUhIzskIjIpZk4tMGdTPTkhIz43JCQiMTE/ciQqPSQ0diUhIzokIjIlSERXQGxKeTghIz43JCQiMURPRUQkKTQqeSUhIzokIjJ4Vjs7IlJ5UDghIz43JCQiMUFfXUtuVkVbISM6JCIySEcxS3gkKiopSCIhIz43JCQiMSdmOzljakQnWyEjOiQiMiZRWCpSISpvQUUiISM+NyQkIjFscFlYaW4tXCEjOiQiMldla1o/OUNBIiEjPjckJCIxOypwaEY+KFFcISM6JCIyJSlbZFVsQnU9IiEjPjckJCIxIj13WSFIP3hcISM6JCIyTz9GMmY4NDoiISM+NyQkIjEmcCUqPXp1PywmISM6JCIyMUgjUTA3ZT02ISM+NyQkIjFtcFx2Kik+XV0hIzokIjJGcVNgdVVTMyIhIz43JCQiMS0nejYnMzInMyYhIzokIjJvIz5AQiM0QjAiISM+NyQkIjAqPnQ8dGNCXiEjOSQiMk8ocChmbEEqPjUhIz43JCQiMTstdWRwQWdeISM6JCIxJilbVjZbRCEqKSohIz43JCQiMEEhUi5pZyk+JiEjOSQiMXpmO08rI1tkKiEjPjckJCIxPkZWeSpwYkImISM6JCIxVWJwIUglcHkjKiEjPjckJCIxKSoqNHN4cUxGJiEjOiQiMEAuJSo0ZU4pKikhIz03JCQiMSo9KUdtJmUzSiYhIzokIjFgcU1FaFgpcCkhIz43JCQiMSgpKT42JmZJWGAhIzokIi9YSDIoZUlXKSEjPDckJCIxJlJBOmEneSVRJiEjOiQiMT1pMEpwKno6KSEjPjckJCIxTypIQVgpND9hISM6JCIxTSI+YkFwKTR6ISM+NyQkIjFgcTc5JFt4WCYhIzokIjFBPiR5aURCbCghIz43JCQiMUZuKGYuJXkkXCYhIzokIjBuNFNNNURUKCEjPTckJCIxTVUnUjIoekxiISM6JCIxMURqViN6UDooISM+NyQkIjE3VXlDYVdvYiEjOiQiMEVvKT1tMU9wISM9NyQkIjEiUXdHaHJ4ZyYhIzokIjE5WUUoW3NmcCchIz43JCQiMT4tMmtKaFZjISM6JCIxLkg2YzZiJFsnISM+NyQkIjEnR14kKT09R28mISM6JCIxXnFYVF0yZWkhIz43JCQiMTw9KlJcWG1yJiEjOiQiMXlsIik0dUBwZyEjPjckJCIxTCpIbCUzPGJkISM6JCIxInpYejJeLydlISM+NyQkIjF5QztOV1EjeiYhIzokIjFyVSZIYCYzbGMhIz43JCQiMiVReTA4UGRIZSEjOyQiMSMpKiozUGQjZlomISM+NyQkIjFvJTQkeWhpbWUhIzokIjExXCpvbjJNSCYhIz43JCQiMWtwcigqPkEtZiEjOiQiMU1geVZhY0JeISM+NyQkIjJOdCE9QD9xU2YhIzskIjFiSDknM0VmJVwhIz43JCQiMSg9KHB0aVB4ZiEjOiQiMjwhPipRVydII3klISM/NyQkIjFvVGAoPnVmLCchIzokIjFILTpLUidmaCUhIz43JCQiMUFgQjhZIjQwJyEjOiQiMT1KIVIzMzBaJSEjPjckJCIxOnZdOC5gKjMnISM6JCIxRlxjNUJKOlYhIz43JCQiMHhVYFU8bDcnISM5JCIydC9mRlpYPzwlISM/NyQkIjImM0VeNFhUamghIzskIjJGSnZLIXlHTVMhIz83JCQiMWZkJHBsYD4/JyEjOiQiMmFnWicqZjVlKlEhIz83JCQiMWpTaj0nXHVCJyEjOiQiMWAqUT16eUl4JCEjPjckJCIxenl5UUIhUUYnISM6JCIxWCJmJSkqeTNfTyEjPjckJCIxaTxNaCslUkonISM6JCIydUMsIXBwJFJfJCEjPzckJCIxeiFROVsiR11qISM6JCIyMDFITzJbRlQkISM/NyQkIjF6ITMxUlp1USchIzokIjJheThrLzxQSSQhIz83JCQiMVxuIUg7V19VJyEjOiQiMms3LVkzN3c+JCEjPzckJCIxIikpbzt2JykqZmshIzokIjEoW14wIlJFL0ohIz43JCQiMSwpUmlBQHFcJyEjOiQiMkVqJT44QzU0SSEjPzckJCIxTUgpPnp0UGAnISM6JCIxXmJDWzsuPkghIz43JCQiMU5lQzh3M3RsISM6JCIxTyl6P2pEdSNHISM+NyQkIjElZlN1TiF5Mm0hIzokIjF6OHd1KilmXUYhIz43JCQiMScqPU4jZTN5aychIzokIjJgJioqPW09Y21FISM/NyQkIjEmXCpHcDQkUm8nISM6JCIyViM0TyRHLFxmIyEjPzckJCIxZkMvJD1zJz5uISM6JCIyYFdPSG9WeV8jISM/NyQkIjFHIil6cGE1ZW4hIzokIjJXKik9JCplXCpmQyEjPzckJCIxVjY3RlVwJ3onISM6JCIybnRhVXk9aFIjISM/NyQkIjEuWGIjRy89JG8hIzokIjJCPyN6NEh4VEIhIz83JCQiMVI6JT1nKjNwbyEjOiQiMnduKD0uciF6RyMhIz83JCQiMXYlZSRIa1owcCEjOiQiMmN1Jj11IT4iUkEhIz83JCQiMSZIaFU4P1wlcCEjOiQiMiYpeitBSzAvPiMhIz83JCQiMV8jSGIhKlwhenAhIzokIjI0VWEhcFNzXkAhIz83JCQiMk43RCcpPVwjPXEhIzskIjIxTWQ5aks3NiMhIz83JCQiMGQ0YmQpNGJxISM5JCIxVUUrcU0ocDIjISM+NyQkIjF5RV1QP2YiNCghIzokIjFYQ3VuNmxZPyEjPjckJCIxW3VKSVg2R3IhIzokIjJadVAmUUgoKT4/ISM/NyQkIjFHQTloXk9sciEjOiQiMjhCInBQYUAnKj4hIz83JCQiMHNyZD9dWz8oISM5JCIyXDUpRyI9WV4oPiEjPzckJCIxeCEpPURUMFRzISM6JCIxOz1XZl1WZj4hIz43JCQiMTttWFU/endzISM6JCIyI1xKZyYpekhaPiEjPzckJCIxPl8leUcmKlxKKCEjOiQiMiQpeSg9Z3UsUT4hIz83JCQiMlgleTVvYDZgdCEjOyQiMihbcik+ZGBEJD4hIz83JCQiMSoqKioqKik0YyEqUSghIzokIjJQV1VgKjMoMyQ+ISM/LSUmQ09MT1JHNiYlJFJHQkckIiM1ISIiJCIiISEiIiQiIiEhIiItJSdDVVJWRVNHNiQ3ZHc3JCQiIiEhIiIkIjIvSFZGUzorXiIhIz03JCQiMWNQcVpRKFspUSEjPCQiMlJZI1xiLCQpNDohIz03JCQiMTNLRzU9M2xzISM8JCIweWlXa24kNDohIzs3JCQiMiNlPSIqPXprMTYhIzwkIjJpdyF5X0deMzohIz03JCQiMjshZXRwdUkqWyIhIzwkIjIvJHBjeF5IMjohIz03JCQiMngvNmxJWywoPSEjPCQiMjEoUnEmSEdkXSIhIz03JCQiMicqPUFLXk9LQSMhIzwkIjEyOjxzLCdSXSIhIzw3JCQiMW9XZyoqKVEpKWUjISM7JCIyQTxARXM1PV0iISM9NyQkIjIkUjFnNWElcCdIISM8JCIyPUpSKSk9WyMqXCIhIz03JCQiMVwyQUgkUlFNJCEjOyQiMCRleiopPk4nXCIhIzs3JCQiMjgpR25dNV9KUCEjPCQiMidIY2xfKT1JXCIhIz03JCQiMXp1JT5LIipIMiUhIzskIjJGPUxSXyh5KlsiISM9NyQkIjEjKikpUXFmU2RXISM7JCIyPCkpRz0qNCNlWyIhIz03JCQiMS8xSmkhKlJWWyEjOyQiMnA/ZjBbIVwiWyIhIz03JCQiMVF5OkhcUDpfISM7JCIyTilwYF8vKnBaIiEjPTckJCIxRis9X1k7YGIhIzskIjJ5UCU+VydHRVoiISM9NyQkIjE6XGQvJEhbJmYhIzskIjI3JSpSWkkvclkiISM9NyQkIjF3RGZePjQmSCchIzskIjJPX0cieS45aTkhIz03JCQiMGomUiskKSozcCchIzokIjI6dlM1N1VnWCIhIz03JCQiMVk2KmUpUkRUcSEjOyQiMXRWMEVvTl05ISM8NyQkIjE6KG83cVxjVSghIzskIjIyaypmSUciUVciISM9NyQkIjEiUXdSSyZvInooISM7JCIyUCgpNHReKEdQOSEjPTckJCIxW01oJzQwTzwpISM7JCIybicqUjIjejxJOSEjPTckJCIxUFRNcW1LQyYpISM7JCIxSDQ7RkJRQjkhIzw3JCQiMGFeJW9zaS0qKSEjOiQiMk1obzZscWRUIiEjPTckJCIxYSpRL0Z2YkgqISM7JCIyX1VkQyoqZnZTIiEjPTckJCIxTTBKaHdqUCcqISM7JCIyRWg9aW5rLFMiISM9NyQkIjFFZFhUdXErNSEjOiQiMXBdT2lKIz5SIiEjPDckJCIyV00ySShRKClRNSEjOyQiMjc7bC4ibzgkUSIhIz03JCQiMjIlKlstRzdpMiIhIzskIjI8ZlhJM3pVUCIhIz03JCQiMltKZyI0IlJCNiIhIzskIjIiZidvL1luYU8iISM9NyQkIjJMbzVLel5DOiIhIzskIjJKcSh5Kio+VGI4ISM9NyQkIjJkajhSI1tcKT0iISM7JCIyMnAmZS0oUWhNIiEjPTckJCIxLCo+Q1h5cEEiISM6JCIyby1RZTUmKmZMIiEjPTckJCIyTlRRJ1IuJj1FIiEjOyQiMjp5SVkiR2ZFOCEjPTckJCIyY29TS191KipIIiEjOyQiMiUqcCopXGghNDs4ISM9NyQkIjItS0IqM2slZUwiISM7JCIxSC5LOz8rMTghIzw3JCQiMigzZFpsR010OCEjOyQiMjklNEFoJVtfSCIhIz03JCQiMmUkUlswRCs1OSEjOyQiMi9DKFFTYmAlRyIhIz03JCQiMiNSUjhePFFbOSEjOyQiMjFjeTl4OkpGIiEjPTckJCIyJ1FrPEViTSZbIiEjOyQiMnpgYyVmaSM+RSIhIz03JCQiMnVyYFxLWUpfIiEjOyQiMnMkZSpbYSdIXTchIz03JCQiMiozPi45VGpnOiEjOyQiMnQ+UyJ5TWVRNyEjPTckJCIxMU8nKSlcIjMmZiIhIzokIjJvWGIjWydvd0EiISM9NyQkIjE6aEUqM2lYaiIhIzokIjJ4PjRHXigpXEAiISM9NyQkIjFhTygqKipSKClwOyEjOiQiMiRlIWZhZydcLjchIz03JCQiMkh4cT0nUV8yPCEjOyQiMlFQYU43KDQiPiIhIz03JCQiMmpXP1BlZk51IiEjOyQiMUAibzYjSDR6NiEjPDckJCIxYHpxQEVkJHkiISM6JCIyayI9cDlhaGw2ISM9NyQkIjI3JHpfczRBPT0hIzskIjEkW0QzQ0RROiIhIzw3JCQiMjM1PzE7WnYmPSEjOyQiMnlaWjtHOy45IiEjPTckJCIyJlFSIj1yKVEkKj0hIzskIjIjKWYkeVhNKnk3IiEjPTckJCIyXysmNE9QZks+ISM7JCIyQ3RWclAiPjk2ISM9NyQkIjFPYnRUNVVtPiEjOiQiMl9TKTR0J3pBNSIhIz03JCQiMkZsdFVSWVwrIyEjOyQiMmRDXyY9LGkpMyIhIz03JCQiMSg+MUgpKmZALyMhIzokIjJ2TiF5JTRRYDIiISM9NyQkIjJ1YiwzRVwkej8hIzskIjBvZXUjZSk+MSIhIzs3JCQiMSg9YGdzLGs2IyEjOiQiMllyKnovNmhbNSEjPTckJCIxJG9nYWEoKj46IyEjOiQiMm1DNTlDLGQuIiEjPTckJCIxX1cjKm92WiE+IyEjOiQiMnhdd1o+Jm9ANSEjPTckJCIybCE0V0A9OkZBISM7JCIyPTYkPWhhRjM1ISM9NyQkIjJsKXlGWChcZEUjISM7JCIxJSpmXypwYDYlKiohIz03JCQiMVQhejQ7IXArQiEjOiQiMSo0dmJyO0UiKSohIz03JCQiMU03RGhlSVJCISM6JCIxTEslUUpPLW4qISM9NyQkIjEpWyczdEhId0IhIzokIjFLd0hbJTNPYCohIz03JCQiMUZqRGQrPjhDISM6JCIxI1xiKSpvSnJSKiEjPTckJCIyJnklelk/SDxYIyEjOyQiMSdcLmhhYldEKiEjPTckJCIxI3l4ajtEc1sjISM6JCIxWTwtJHoiKkg3KiEjPTckJCIyKSlmSmwpeWRCRCEjOyQiMTIuIT10ZiQpKSopISM9NyQkIjEiWyYzNGNyakQhIzokIjFjJEhxMSV5UikpISM9NyQkIjEoeiI9SHEwK0UhIzokIjEvQHl0JipRMCgpISM9NyQkIjIlKXpeJFFIQVBFISM7JCIwO0M8SksibyYpISM8NyQkIjJ3WV0xcj5dbiMhIzskIjFXTXFYIil6RyUpISM9NyQkIjIwZzclKkhpKDRGISM7JCIxanR3WiQqKjRJKSEjPTckJCIxQE4pUngnellGISM6JCIxXGlselk2bCIpISM9NyQkIjFgbXNSJFxOeSMhIzokIjApZkYkcG8xLikhIzw3JCQiMWImKik0O2pHI0chIzokIjElKnprcSRldCl5ISM9NyQkIjE5Vj0wZmJkRyEjOiQiMVRpLCRldjh3KCEjPTckJCIyV2gmNElUZSgqRyEjOyQiMDtAYGRPbWgoISM8NyQkIjJXQExxXjFQJEghIzskIjFeZlMyKVJtWyghIz03JCQiMnY8J3lJeFdwSCEjOyQiMlg5RktiUSdldCEjPjckJCIxWj1hPDUpeSskISM6JCIxalRyKTRQPEEoISM9NyQkIjI8J1snW3hway8kISM7JCIxUUlEPlw1JjMoISM9NyQkIjFBIylISSl6OjMkISM6JCIxM1NbKSopWzoncCEjPTckJCIxZV9lXF4nKT1KISM6JCIxM1pWTEE8Sm8hIz03JCQiMlg+LXIoPkRiSiEjOyQiMnYnPikqeWchW3EnISM+NyQkIjE5XSsjbyZwJT4kISM6JCIxKVIkKm8+USlvbCEjPTckJCIxc0hGYGEjKUdLISM6JCIxJnknPjFgMl9rISM9NyQkIjFWKW9qdEMhb0shIzokIjE3cWBrWS0+aiEjPTckJCIyKSlHYEs3dVtJJCEjOyQiMXRqKjNKO10+JyEjPTckJCIxJ1JZX2VuOE0kISM6JCIvPl8vKWVLMichIzs3JCQiMm47aCF5Kyp5UCQhIzskIjF2ZldPZ1tfZiEjPTckJCIydCVmKSkzMjk6TSEjOyQiMkQwI28hPl8vJGUhIz43JCQiMiVSYV5gZGlhTSEjOyQiMU8ib0xcKFItZCEjPTckJCIybnpKSG5IM1wkISM7JCIxLmhwcSgpPSdlJiEjPTckJCIxTi4/IWZubF8kISM6JCIxUDFncUZqc2EhIz03JCQiMVEqKWVOM3hrTiEjOiQiMUhrKSlmO2FfYCEjPTckJCIyVmNeZSI0KkdnJCEjOyQiMUpEZnhqMk1fISM9NyQkIjJRZEc7JmY1UE8hIzskIjJtcT9pIipHKkdeISM+NyQkIjJkN2YpR2hqeE8hIzskIjFzczNEbCVlKyYhIz03JCQiMSlwejshKlw6ciQhIzokIjE8WXZbSTUvXCEjPTckJCIycy93I29lQF5QISM7JCIxcyI+dChcYyd5JSEjPTckJCIxPUx0IT50ISp5JCEjOiQiMV5XM1NtKGVuJSEjPTckJCIyRjZmLkZ2RyNRISM7JCIyRDlGI2UvSHlYISM+NyQkIjFudTlXIyopMydRISM6JCIxQT1QInpqKnBXISM9NyQkIjFoKUgjKj5iIioqUSEjOiQiMDstKDM+WGlWISM8NyQkIjEnUTJIR1JzJFIhIzokIjJZJUcuaEQqcEQlISM+NyQkIjIoKlx5TjVbRChSISM7JCIxUU5VKGYuMTslISM9NyQkIjFHbkBVJDMiNFMhIzokIjE+RDQiUThBMSUhIz03JCQiMlhNO0wqKj1wLyUhIzskIjFZJXA5OyMpPidSISM9NyQkIjFiJHleUTNZMyUhIzokIjEmSD8rXkJPJ1EhIz03JCQiMXBOS2RsUEJUISM6JCIxJTRDalJ0U3ckISM9NyQkIjFHNVglZUJ2OiUhIzokIjAvbzY7ZnhuJCEjPDckJCIwPCZIXF0nZj4lISM5JCIyJHBPbGkoSEBlJCEjPjckJCIxVHRbZVZjTVUhIzokIjEpKlw6cEl2KFskISM9NyQkIjFsPzxYPndyVSEjOiQiMmI/czNpbSQpUiQhIz43JCQiMSRHdXUiNGEwViEjOiQiMUwqKVFgZF89TCEjPTckJCIxdFByI1EyZE0lISM6JCIxJHAoKW9TT19BJCEjPTckJCIxUWJUWk90elYhIzokIjJBJyl5MGc0dzkkISM+NyQkIjFXZUgjRzkkPlchIzokIjE2PD1lcyMqZUkhIz03JCQiMSdSWDMmKVxWWCUhIzokIjE8JilHbmsoPSlIISM9NyQkIjFgSlFBJSp5I1wlISM6JCIyMXlNbyMzISopKkchIz43JCQiMT5SbCUpSFJIWCEjOiQiMm1GWEchSFNARyEjPjckJCIxRXciPidcZW5YISM6JCIwJylHYSU9NlVGISM8NyQkIjElcCFIPnJsLVkhIzokIjJPaD9YIVtxcUUhIz43JCQiMU45NXpyW1NZISM6JCIxTkJWPmk9JmYjISM9NyQkIjF3LEl6Pnl6WSEjOiQiMiY9bXYteVE9RCEjPjckJCIyWEwoUT0jKSlSciUhIzskIjJaVSJIXzcqR1gjISM+NyQkIjExP3IkKj0kNHYlISM6JCIyLmRwJEdMYyRRIyEjPjckJCIxRE9FRCQpNCp5JSEjOiQiMms6IT4kNHBNSiMhIz43JCQiMUFfXUtuVkVbISM6JCIyUWk8XjspUVlBISM+NyQkIjEnZjs5Y2pEJ1shIzokIjJtNmV5d3lHPSMhIz43JCQiMWxwWVhpbi1cISM6JCIxRHlVam8mUjYjISM9NyQkIjE7KnBoRj4oUVwhIzokIjJDOl9YbllNMCMhIz43JCQiMSI9d1khSD94XCEjOiQiMl8tIzNaKDMuKj4hIz43JCQiMSZwJSo9enU/LCYhIzokIjEpemc5UyZSTT4hIz03JCQiMW1wXHYqKT5dXSEjOiQiMmJdTmYtblkoPSEjPjckJCIxLSd6NiczMiczJiEjOiQiMlVkLEBKKnk+PSEjPjckJCIwKj50PHRjQl4hIzkkIjJwKlw5b0F5ajwhIz43JCQiMTstdWRwQWdeISM6JCIyc0sxVigzTjU8ISM+NyQkIjBBIVIuaWcpPiYhIzkkIjJhIXo+NT0hZWwiISM+NyQkIjE+RlZ5KnBiQiYhIzokIjJOYFhNIj5mLzshIz43JCQiMSkqKjRzeHFMRiYhIzokIjIiWy5AVkpiYDohIz43JCQiMSo9KUdtJmUzSiYhIzokIjJLM3ApPidcVV0iISM+NyQkIjEoKSk+NiZmSVhgISM6JCIyZGYiWyMqSDNnOSEjPjckJCIxJlJBOmEneSVRJiEjOiQiMGEmXD9reTU5ISM8NyQkIjFPKkhBWCk0P2EhIzokIjIuR2tnJ3AoeU8iISM+NyQkIjFgcTc5JFt4WCYhIzokIjI9SiFwJD5STEsiISM+NyQkIjFGbihmLiV5JFwmISM6JCIxR0oiM0JuPUciISM9NyQkIjFNVSdSMih6TGIhIzokIjJfJ1w1K1Q3UDchIz43JCQiMTdVeUNhV29iISM6JCIyLj45XlR1JSo+IiEjPjckJCIxIlF3R2hyeGcmISM6JCIydjByLUJhejoiISM+NyQkIjE+LTJrSmhWYyEjOiQiMkVXZlVlPjc3IiEjPjckJCIxJ0deJCk9PUdvJiEjOiQiMSczOGhMRkEzIiEjPTckJCIxPD0qUlxYbXImISM6JCIxJFE4K2puJlw1ISM9NyQkIjFMKkhsJTM8YmQhIzokIjFBbHlgXVk4NSEjPTckJCIxeUM7TldRI3omISM6JCIxXEx4XSIqeid6KiEjPjckJCIyJVF5MDhQZEhlISM7JCIxMU9JWyZ6J3AlKiEjPjckJCIxbyU0JHloaW1lISM6JCIxNF0iW3BYUzoqISM+NyQkIjFrcHIoKj5BLWYhIzokIjE7RT5BRExnKSkhIz43JCQiMk50IT1AP3FTZiEjOyQiMVcoSEViTkpiKSEjPjckJCIxKD0ocHRpUHhmISM6JCIwZVJpKmY7cSMpISM9NyQkIjFvVGAoPnVmLCchIzokIjEzMjQpR0FEKXohIz43JCQiMUFgQjhZIjQwJyEjOiQiMEMhZTM3KTR0KCEjPTckJCIxOnZdOC5gKjMnISM6JCIxakMlKiplJ2ZpdSEjPjckJCIweFVgVTxsNychIzkkIjFhRmlJNSVbQCghIz43JCQiMiYzRV40WFRqaCEjOyQiMWlVQlFFaHdwISM+NyQkIjFmZCRwbGA+PychIzokIjEoM3dVJCpScnQnISM+NyQkIjFqU2o9J1x1QichIzokIjFYaXQxaSpbXychIz43JCQiMXp5eVFCIVFGJyEjOiQiMUYsdyQ0amNKJyEjPjckJCIxaTxNaCslUkonISM6JCIxJikpZic+ei8lNCchIz43JCQiMXohUTlbIkddaiEjOiQiMSR5Ui5wbDwhZiEjPjckJCIxeiEzMVJadVEnISM6JCIxJSpvJGY3OktyJiEjPjckJCIxXG4hSDtXX1UnISM6JCIxYCdmRHBDKEhiISM+NyQkIjEiKSlvO3YnKSpmayEjOiQiMXQ4c1pcSG9gISM+NyQkIjEsKVJpQUBxXCchIzokIjFEN19wJEhQPyYhIz43JCQiMU1IKT56dFBgJyEjOiQiMSNbMlpNbnovJiEjPjckJCIxTmVDOHczdGwhIzokIjFZMXlrLmIqKVshIz43JCQiMSVmU3VOIXkybSEjOiQiMU4nKjRsPHBjWiEjPjckJCIxJyo9TiNlM3lrJyEjOiQiMS8nWyk+Uk82WSEjPjckJCIxJlwqR3A0JFJvJyEjOiQiMS1RJFs7UnVbJSEjPjckJCIxZkMvJD1zJz5uISM6JCIyYjpvRlt1OVAlISM/NyQkIjFHIil6cGE1ZW4hIzokIjFyXFNHSzFhVSEjPjckJCIxVjY3RlVwJ3onISM6JCIxbiZIJlEoeU85JSEjPjckJCIxLlhiI0cvPSRvISM6JCIxbGlJPW9wXFMhIz43JCQiMVI6JT1nKjNwbyEjOiQiMmskKmZONFhsJlIhIz83JCQiMXYlZSRIa1owcCEjOiQiMSg9cyE+WDxzUSEjPjckJCIxJkhoVTg/XCVwISM6JCIxZG0sJVJLenkkISM+NyQkIjFfI0hiISpcIXpwISM6JCIxdDBbayhSNXMkISM+NyQkIjJON0QnKT1cIz1xISM7JCIyTSJvcEhuLF5PISM/NyQkIjBkNGJkKTRicSEjOSQiMldDdk1OcjxmJCEjPzckJCIxeUVdUD9mIjQoISM6JCIyLyEqR1A1TSRSTiEjPzckJCIxW3VKSVg2R3IhIzokIjFwcCNRc0RJXCQhIz43JCQiMUdBOWheT2xyISM6JCIxI1tDODY5QFgkISM+NyQkIjBzcmQ/XVs/KCEjOSQiMjBQOmhVeWNUJCEjPzckJCIxeCEpPURUMFRzISM6JCIyZEsncD8oMyYpUSQhIz83JCQiMTttWFU/endzISM6JCIyMlIpb0AoPnZPJCEjPzckJCIxPl8leUcmKlxKKCEjOiQiMiVSSCVmanE5TiQhIz83JCQiMlgleTVvYDZgdCEjOyQiMSRHa0t4QD9NJCEjPjckJCIxKioqKioqKTRjISpRKCEjOiQiMjwsPTUoPTZSTCEjPy0lJkNPTE9SRzYmJSRSR0JHJCIiISEiIiQiIzUhIiIkIiIhISIiLSUnQ1VSVkVTRzYkN2R3NyQkIiIhISIiJCIyMCVbcCIzOThoIyEjPTckJCIxY1BxWlEoWylRISM8JCIyX09yIkdQKjRoIyEjPTckJCIxM0tHNT0zbHMhIzwkIjFbU0IlKlE+NUUhIzw3JCQiMiNlPSIqPXprMTYhIzwkIjFhIj15bjooM0UhIzw3JCQiMjshZXRwdUkqWyIhIzwkIjIyWUhpIio0bWcjISM9NyQkIjJ4LzZsSVssKD0hIzwkIjJ0eS44RStSZyMhIz03JCQiMicqPUFLXk9LQSMhIzwkIjJWak5LZlUzZyMhIz03JCQiMW9XZyoqKVEpKWUjISM7JCIxOjInb1tEcmYjISM8NyQkIjIkUjFnNWElcCdIISM8JCIxeGB3QFNwI2YjISM8NyQkIjFcMkFIJFJRTSQhIzskIjE6Pl5SYm8oZSMhIzw3JCQiMjgpR25dNV9KUCEjPCQiMkYkb01aOSM+ZSMhIz03JCQiMXp1JT5LIipIMiUhIzskIjBCdmFUTGpkIyEjOzckJCIxIyopKVFxZlNkVyEjOyQiMlE+YlooUlpwRCEjPTckJCIxLzFKaSEqUlZbISM7JCIyayteVDQmKT5jIyEjPTckJCIxUXk6SFxQOl8hIzskIjFIcUJqST9hRCEjPDckJCIxRis9X1k7YGIhIzskIjI7VCRvZittWUQhIz03JCQiMTpcZC8kSFsmZiEjOyQiMCMpZm9sMXJgIyEjOzckJCIxd0RmXj40JkgnISM7JCIyYixoQ1JBJkdEISM9NyQkIjBqJlIrJCkqM3AnISM6JCIyMkIiKXBcd3peIyEjPTckJCIxWTYqZSlSRFRxISM7JCIyOmo9IVxaOTNEISM9NyQkIjE6KG83cVxjVSghIzskIjFoMzFEIUdvXCMhIzw3JCQiMSJRd1JLJm8ieighIzskIjJ2JjNzM09hJlsjISM9NyQkIjFbTWgnNDBPPCkhIzskIjJtYDFUeFtLWiMhIz03JCQiMVBUTXFtS0MmKSEjOyQiMXpuNWFwXGhDISM8NyQkIjBhXiVvc2ktKikhIzokIjFBKm8oZVFMW0MhIzw3JCQiMWEqUS9GdmJIKiEjOyQiMmpuJSlcI1w4TUMhIz03JCQiMU0wSmh3alAnKiEjOyQiMidScCRwKWZNQEMhIz03JCQiMUVkWFR1cSs1ISM6JCIyKTNvVyVwJDQyQyEjPTckJCIyV00ySShRKClRNSEjOyQiMkRCOHQ+Kio9UiMhIz03JCQiMjIlKlstRzdpMiIhIzskIjJrWlEobzdld0IhIz03JCQiMltKZyI0IlJCNiIhIzskIjE7QVhxSU1oQiEjPDckJCIyTG81S3peQzoiISM7JCIyODpAaidRJlJNIyEjPTckJCIyZGo4UiNbXCk9IiEjOyQiMWBtXiFHPHpLIyEjPDckJCIxLCo+Q1h5cEEiISM6JCIxKT0iNGdjUDVCISM8NyQkIjJOVFEnUi4mPUUiISM7JCIxdmw6LGc2JUgjISM8NyQkIjJjb1NLX3UqKkgiISM7JCIxdkE+UVUmZkYjISM8NyQkIjItS0IqM2slZUwiISM7JCIyYFNpdnMyJmVBISM9NyQkIjIoM2RabEdNdDghIzskIjJEYzAjKUc2KlJBISM9NyQkIjJlJFJbMEQrNTkhIzskIjEtLykpPV5RQEEhIzw3JCQiMiNSUjhePFFbOSEjOyQiMSRldGpkTzs/IyEjPDckJCIyJ1FrPEViTSZbIiEjOyQiLyR5UUEnRyM9IyEjOjckJCIydXJgXEtZSl8iISM7JCIxNGU8O1k8aUAhIzw3JCQiMiozPi45VGpnOiEjOyQiMSI9cF0nKT0+OSMhIzw3JCQiMTFPJykpXCIzJmYiISM6JCIxVSp5JUdOL0JAISM8NyQkIjE6aEUqM2lYaiIhIzokIjFkNnBuTzYsQCEjPDckJCIxYU8oKioqUigpcDshIzokIjInR05RLkBDIjMjISM9NyQkIjJIeHE9J1FfMjwhIzskIjJ2VmJWSip6Zj8hIz03JCQiMmpXP1BlZk51IiEjOyQiMVFMJFE0UyFSPyEjPDckJCIxYHpxQEVkJHkiISM6JCIydGUjPVhJdDo/ISM9NyQkIjI3JHpfczRBPT0hIzskIjFPKHovJlJNJio+ISM8NyQkIjIzNT8xO1p2Jj0hIzskIjJ4NVkoNEQpPig+ISM9NyQkIjImUVIiPXIpUSQqPSEjOyQiMmUpKUdTTCpcXT4hIz03JCQiMl8rJjRPUGZLPiEjOyQiMXYoPU0lUiFvIz4hIzw3JCQiMU9idFQ1VW0+ISM6JCIxaSwrJG8vaSE+ISM8NyQkIjJGbHRVUllcKyMhIzskIjBqaksiR2UjKT0hIzs3JCQiMSg+MUgpKmZALyMhIzokIjIvUjInPVFoZj0hIz03JCQiMnViLDNFXCR6PyEjOyQiMnchSHJcTF9PPSEjPTckJCIxKD1gZ3MsazYjISM6JCIxc0U5W1NSOD0hIzw3JCQiMSRvZ2FhKCo+OiMhIzokIjJCKSoqUVQnbzV6IiEjPTckJCIxX1cjKm92WiE+IyEjOiQiMXpKUnotJG93IiEjPDckJCIybCE0V0A9OkZBISM7JCIyPFckUUsva1Y8ISM9NyQkIjJsKXlGWChcZEUjISM7JCIyMGBEKXBIOj48ISM9NyQkIjFUIXo0OyFwK0IhIzokIjIjMzImM3BDcHAiISM9NyQkIjFNN0RoZUlSQiEjOiQiMS89KilHQ0lzOyEjPDckJCIxKVsnM3RISHdCISM6JCIyKHl4JSpwXG5bOyEjPTckJCIxRmpEZCs+OEMhIzokIjJLISoqUlVPMkQ7ISM9NyQkIjImeSV6WT9IPFgjISM7JCIxeUchcEIrL2ciISM8NyQkIjEjeXhqO0RzWyMhIzokIjF6dDdCZW14OiEjPDckJCIyKSlmSmwpeWRCRCEjOyQiMVomKlwvTlFhOiEjPDckJCIxIlsmMzRjcmpEISM6JCIyb3dudSgpKm9HOiEjPTckJCIxKHoiPUhxMCtFISM6JCIyLiMqb0BrW2FdIiEjPTckJCIyJSl6XiRRSEFQRSEjOyQiMU5LJClSQnIiWyIhIzw3JCQiMndZXTFyPl1uIyEjOyQiMkgrI1Fzb2hkOSEjPTckJCIyMGc3JSpIaSg0RiEjOyQiMktDKDNdaV5OOSEjPTckJCIxQE4pUngnellGISM6JCIyKlFHWTl0LDc5ISM9NyQkIjFgbXNSJFxOeSMhIzokIjIiKXkvVjxuKClRIiEjPTckJCIxYiYqKTQ7akcjRyEjOiQiMilweFEpNCUpUk8iISM9NyQkIjE5Vj0wZmJkRyEjOiQiMl84K1RfKD5VOCEjPTckJCIyV2gmNElUZSgqRyEjOyQiMV4icDlRbnJKIiEjPDckJCIyV0BMcV4xUCRIISM7JCIxTmh2ZG1vJUgiISM8NyQkIjJ2PCd5SXhXcEghIzskIjEnPjJULV5ERiIhIzw3JCQiMVo9YTw1KXkrJCEjOiQiMk1DPEVEdylbNyEjPTckJCIyPCdbJ1t4cGsvJCEjOyQiMndjYXcvW19BIiEjPTckJCIxQSMpSEkpejozJCEjOiQiMnVOLjg5IilRPyIhIz03JCQiMWVfZVxeJyk9SiEjOiQiMmxkZzNzTTg9IiEjPTckJCIyWD4tcig+RGJKISM7JCIyLSMqPilcPVtmNiEjPTckJCIxOV0rI28mcCU+JCEjOiQiMncwZFBfb2Y4IiEjPTckJCIxc0hGYGEjKUdLISM6JCIyQkolUXRqeDo2ISM9NyQkIjFWKW9qdEMhb0shIzokIjI6WCZITXZ3IzQiISM9NyQkIjIpKUdgSzd1W0kkISM7JCIyLjkqby9DS3I1ISM9NyQkIjEnUllfZW44TSQhIzokIjImb2RzP2xFXTUhIz03JCQiMm47aCF5Kyp5UCQhIzskIjIkXFtYSTRRSDUhIz03JCQiMnQlZikpMzI5Ok0hIzskIjI9UzIkZXNGMzUhIz03JCQiMiVSYV5gZGlhTSEjOyQiMSxOekRRS2gpKiEjPTckJCIybnpKSG5IM1wkISM7JCIwQFM2bWcubSohIzw3JCQiMU4uPyFmbmxfJCEjOiQiLyc+eCNcKVJZKiEjOzckJCIxUSopZU4zeGtOISM6JCIwVFteJHlJYyMqISM8NyQkIjJWY15lIjQqR2ckISM7JCIxNyU+YkxVOTAqISM9NyQkIjJRZEc7JmY1UE8hIzskIjA2OGN0MidwKSkhIzw3JCQiMmQ3ZilHaGp4TyEjOyQiMDpsUHRkbmwpISM8NyQkIjEpcHo7ISpcOnIkISM6JCIxJXohUVgoNDNbKSEjPTckJCIycy93I29lQF5QISM7JCIxTih6KClwWnZGKSEjPTckJCIxPUx0IT50ISp5JCEjOiQiMTkoXCIqNEpoMykhIz03JCQiMkY2Zi5GdkcjUSEjOyQiMU4jb0NXc3QieiEjPTckJCIxbnU5VyMqKTMnUSEjOiQiMWYhUipbKlIrdCghIz03JCQiMWgpSCMqPmIiKipRISM6JCIydVslbyZbO1RhKCEjPjckJCIxJ1EySEdScyRSISM6JCIyYSkzaUpEdWh0ISM+NyQkIjIoKlx5TjVbRChSISM7JCIxJnkkcGZVMCY+KCEjPTckJCIxR25AVSQzIjRTISM6JCIxeilHRDswXC0oISM9NyQkIjJYTTtMKio9cC8lISM7JCIxLzw9a0JkXm8hIz03JCQiMWIkeV5RM1kzJSEjOiQiMXlgNGB5WiJvJyEjPTckJCIxcE5LZGxQQlQhIzokIjF3WkY2SEs0bCEjPTckJCIxRzVYJWVCdjolISM6JCIxQFghUTtkK08nISM9NyQkIjA8JkhcXSdmPiUhIzkkIjFfODpJQ28lPichIz03JCQiMVR0W2VWY01VISM6JCIyMT1haC51OS4nISM+NyQkIjFsPzxYPndyVSEjOiQiMSZ6JDQ/YSpvKGUhIz03JCQiMSRHdXUiNGEwViEjOiQiMWshenlEQylRZCEjPTckJCIxdFByI1EyZE0lISM6JCIwJipbXUMnXHhiISM8NyQkIjFRYlRaT3R6ViEjOiQiMU1CKlIjUkRWYSEjPTckJCIxV2VII0c5JD5XISM6JCIxcE4nKlFIKikqRyYhIz03JCQiMSdSWDMmKVxWWCUhIzokIjEwJD4kUW5rY14hIz03JCQiMWBKUUElKnkjXCUhIzokIjF2WCQ0X2FKLCYhIz03JCQiMT5SbCUpSFJIWCEjOiQiMWZdJyl6XTh6WyEjPTckJCIxRXciPidcZW5YISM6JCIydishUT9aLFVaISM+NyQkIjElcCFIPnJsLVkhIzokIjFMWHFBJUcmPVkhIz03JCQiMU45NXpyW1NZISM6JCIxQW9sNT4kelslISM9NyQkIjF3LEl6Pnl6WSEjOiQiMV5MPFtAN2JWISM9NyQkIjJYTChRPSMpKVJyJSEjOyQiMHAjZk5xJj1DJSEjPDckJCIxMT9yJCo9JDR2JSEjOiQiMSpRPWhAbT43JSEjPTckJCIxRE9FRCQpNCp5JSEjOiQiMU4rLiM+XTIrJSEjPTckJCIxQV9dS25WRVshIzokIjInW21ob151JSlRISM+NyQkIjEnZjs5Y2pEJ1shIzokIjFyVmMpXDtceCQhIz03JCQiMWxwWVhpbi1cISM6JCIyT2BZMCN5c2JPISM+NyQkIjE7KnBoRj4oUVwhIzokIjFCQSQpcGQzXk4hIz03JCQiMSI9d1khSD94XCEjOiQiMV4pPk1cKio9VyQhIz03JCQiMSZwJSo9enU/LCYhIzokIjIlUTUwKipvP1hMISM+NyQkIjFtcFx2Kik+XV0hIzokIjIuLXY2J28iPkMkISM+NyQkIjEtJ3o2JzMyJzMmISM6JCIydSQpUWBAOnE5JCEjPjckJCIwKj50PHRjQl4hIzkkIjE5KnpjZWcsMCQhIz03JCQiMTstdWRwQWdeISM6JCIxXEdlLix3ZEghIz03JCQiMEEhUi5pZyk+JiEjOSQiMVcpKlEsb1VqRyEjPTckJCIxPkZWeSpwYkImISM6JCIxdkNmPiFvW3gjISM9NyQkIjEpKio0c3hxTEYmISM6JCIxZSE9PjwwbW8jISM9NyQkIjEqPSlHbSZlM0omISM6JCIyO1B0eDhWOGcjISM+NyQkIjEoKSk+NiZmSVhgISM6JCIyLyRSKypba1xfIyEjPjckJCIxJlJBOmEneSVRJiEjOiQiMUE+L3dXclJDISM9NyQkIjFPKkhBWCk0P2EhIzokIjIlZidwTSopNGJPIyEjPjckJCIxYHE3OSRbeFgmISM6JCIyRiopXEZUKlspRyMhIz43JCQiMUZuKGYuJXkkXCYhIzokIjE4UGpFMng7QSEjPTckJCIxTVUnUjIoekxiISM6JCIxMjpxOF5SUkAhIz03JCQiMTdVeUNhV29iISM6JCIxKEhUX1MnR3U/ISM9NyQkIjEiUXdHaHJ4ZyYhIzokIjIlWyRmdUslWy0/ISM+NyQkIjE+LTJrSmhWYyEjOiQiMm5GUkctZSpRPiEjPjckJCIxJ0deJCk9PUdvJiEjOiQiMThjUiFlRjooPSEjPTckJCIxPD0qUlxYbXImISM6JCIxI1E0JCo9W10iPSEjPTckJCIxTCpIbCUzPGJkISM6JCIyJSlHczolXGhfPCEjPjckJCIxeUM7TldRI3omISM6JCIyJHB0dTEkKj0lcCIhIz43JCQiMiVReTA4UGRIZSEjOyQiMlVtRDViPndqIiEjPjckJCIxbyU0JHloaW1lISM6JCIySjAkb2ZnLiRlIiEjPjckJCIxa3ByKCo+QS1mISM6JCIxaGA/d0xDSzohIz03JCQiMk50IT1AP3FTZiEjOyQiMnhVTCshKj0iejkhIz43JCQiMSg9KHB0aVB4ZiEjOiQiMmAqUnRUVD1JOSEjPjckJCIxb1RgKD51ZiwnISM6JCIyJFxEaG81VyFRIiEjPjckJCIxQWBCOFkiNDAnISM6JCIyOV1HJEg4JXBMIiEjPjckJCIxOnZdOC5gKjMnISM6JCIyRWBXc3lHMEgiISM+NyQkIjB4VWBVPGw3JyEjOSQiMnVSNCIqbyRvWjchIz43JCQiMiYzRV40WFRqaCEjOyQiMUVYKj46J1sxNyEjPTckJCIxZmQkcGxgPj8nISM6JCIySz48Q1Z0XTsiISM+NyQkIjFqU2o9J1x1QichIzokIjJHZXopKlxwJEc2ISM+NyQkIjF6eXlRQiFRRichIzokIjFgK3ksaT0jNCIhIz03JCQiMWk8TWgrJVJKJyEjOiQiMmkjUlNQOydRMCIhIz43JCQiMXohUTlbIkddaiEjOiQiMWUkNGJxNDEtIiEjPTckJCIxeiEzMVJadVEnISM6JCIwMkhULEorKSkqISM9NyQkIjFcbiFIO1dfVSchIzokIjFuLXAxY3JpJiohIz43JCQiMSIpKW87dicpKmZrISM6JCIxJ2UjSChSXU5HKiEjPjckJCIxLClSaUFAcVwnISM6JCIxWiplKilIaSopKiopISM+NyQkIjFNSCk+enRQYCchIzokIjEvbGlXJSlmSCgpISM+NyQkIjFOZUM4dzN0bCEjOiQiMUUkbyMpSFZjWCkhIz43JCQiMSVmU3VOIXkybSEjOiQiMSlHdTYsKCllQSkhIz43JCQiMScqPU4jZTN5aychIzokIjFOZW8hSG5YKHohIz43JCQiMSZcKkdwNCRSbychIzokIjAwUVRjZy13KCEjPTckJCIxZkMvJD1zJz5uISM6JCIxYVMvRSU+KGZ2ISM+NyQkIjFHIil6cGE1ZW4hIzokIjFRZip5b3dtTighIz43JCQiMVY2N0ZVcCd6JyEjOiQiMXJ3U1NieWxyISM+NyQkIjEuWGIjRy89JG8hIzokIjFiXVVSKWZLKyghIz43JCQiMVI6JT1nKjNwbyEjOiQiMSY9PCo+KXBAJW8hIz43JCQiMXYlZSRIa1owcCEjOiQiMWRGLS1gRSdwJyEjPjckJCIxJkhoVTg/XCVwISM6JCIwPjdiIkhlXWwhIz03JCQiMV8jSGIhKlwhenAhIzokIjFgREdBTiFcVichIz43JCQiMk43RCcpPVwjPXEhIzskIjFaXTZGMSJRSichIz43JCQiMGQ0YmQpNGJxISM5JCIxMXY4YWVONmkhIz43JCQiMXlFXVA/ZiI0KCEjOiQiMXYmcFlkdTE3JyEjPjckJCIxW3VKSVg2R3IhIzokIjFCZEFJQGZTZyEjPjckJCIxR0E5aF5PbHIhIzokIjFGJylcdUMlKXBmISM+NyQkIjBzcmQ/XVs/KCEjOSQiMUgiKWVySiRvIWYhIz43JCQiMXghKT1EVDBUcyEjOiQiMT02Rit5JSlmZSEjPjckJCIxO21YVT96d3MhIzokIjFeKnlrITRiQmUhIz43JCQiMT5fJXlHJipcSighIzokIjEiMyg0XW56JnomISM+NyQkIjJYJXk1b2A2YHQhIzskIjFVNnVgbFh6ZCEjPjckJCIxKioqKioqKTRjISpRKCEjOiQiMSo9TVRQQ1d4JiEjPi0lJkNPTE9SRzYmJSRSR0JHJCIjNSEiIiQiIzUhIiIkIiIhISIiLSUnQ1VSVkVTRzYkN2R3NyQkIiIhISIiJCIyYlI7elVtbkwkISM8NyQkIjFjUHFaUShbKVEhIzwkIjFDL2Z3cU5PTCEjOzckJCIxM0tHNT0zbHMhIzwkIjE0SCIpUl1MTkwhIzs3JCQiMiNlPSIqPXprMTYhIzwkIjBHJUhlaFdMTCEjOjckJCIyOyFldHB1SSpbIiEjPCQiMVhUXiNSYjJMJCEjOzckJCIyeC82bElbLCg9ISM8JCIybGpgXSdISEZMISM8NyQkIjInKj1BS15PS0EjISM8JCIxOWRcVWVRQkwhIzs3JCQiMW9XZyoqKVEpKWUjISM7JCIxTD5GIzNPJz1MISM7NyQkIjIkUjFnNWElcCdIISM8JCIyPGtoa110SEokISM8NyQkIjFcMkFIJFJRTSQhIzskIjE9UWw2T2QxTCEjOzckJCIyOClHbl01X0pQISM8JCIwaUMrPjMjKkgkISM6NyQkIjF6dSU+SyIqSDIlISM7JCIxX01AU3gxI0gkISM7NyQkIjEjKikpUXFmU2RXISM7JCIxMUwiKnBFSSRHJCEjOzckJCIxLzFKaSEqUlZbISM7JCIyJVsjb1VITFBGJCEjPDckJCIxUXk6SFxQOl8hIzskIjFSKW95Syp5akshIzs3JCQiMUYrPV9ZO2BiISM7JCIxej1KJHpdVEQkISM7NyQkIjE6XGQvJEhbJmYhIzskIjInUWEsW0wlPkMkISM8NyQkIjF3RGZePjQmSCchIzskIjFQKXAneVUoNEIkISM7NyQkIjBqJlIrJCkqM3AnISM6JCIxT1A3OicpXDxLISM7NyQkIjFZNiplKVJEVHEhIzskIjJ3SCdHKFxOXD8kISM8NyQkIjE6KG83cVxjVSghIzskIjIvMGsvJ1taIT4kISM8NyQkIjEiUXdSSyZvInooISM7JCIyRUJ5bV1iZzwkISM8NyQkIjFbTWgnNDBPPCkhIzskIjImR28zSF1NZ0ohIzw3JCQiMVBUTXFtS0MmKSEjOyQiMjlRaDtVR2A5JCEjPDckJCIwYV4lb3NpLSopISM6JCIxOXZ4cSUzJkdKISM7NyQkIjFhKlEvRnZiSCohIzskIjIlXHEhUiJcTzVKISM8NyQkIjFNMEpod2pQJyohIzskIjJhejBhMUJTNCQhIzw3JCQiMUVkWFR1cSs1ISM6JCIxZkM9RTgiZTIkISM7NyQkIjJXTTJJKFEoKVE1ISM7JCIybUknSEZjUmNJISM8NyQkIjIyJSpbLUc3aTIiISM7JCIyRS5Jaj9Bby4kISM8NyQkIjJbSmciNCJSQjYiISM7JCIyYSUzaWwxTjxJISM8NyQkIjJMbzVLel5DOiIhIzskIjJCbzhiYUleKkghIzw3JCQiMmRqOFIjW1wpPSIhIzskIjFid0Y7KVFZKEghIzs3JCQiMSwqPkNYeXBBIiEjOiQiMWYpPnAkUkFfSCEjOzckJCIyTlRRJ1IuJj1FIiEjOyQiMSxmTGlyV0pIISM7NyQkIjJjb1NLX3UqKkgiISM7JCIxI1wmKXkmKVIjM0ghIzs3JCQiMi1LQiozayVlTCIhIzskIjFGOyozXllmKUchIzs3JCQiMigzZFpsR010OCEjOyQiMkUoMzJzUD1pRyEjPDckJCIyZSRSWzBEKzU5ISM7JCIxYFwzRDNeUUchIzs3JCQiMiNSUjhePFFbOSEjOyQiL2AkZiJmRjhHISM5NyQkIjInUWs8RWJNJlsiISM7JCIxeSNcJT0pXCYpeSMhIzs3JCQiMnVyYFxLWUpfIiEjOyQiMS8rXyEpNCZHdyMhIzs3JCQiMiozPi45VGpnOiEjOyQiMnUwS1gmeidwdCMhIzw3JCQiMTFPJykpXCIzJmYiISM6JCIxJlEpcFApW0dyIyEjOzckJCIxOmhFKjNpWGoiISM6JCIxSy5lOm0jW28jISM7NyQkIjFhTygqKipSKClwOyEjOiQiMWVUejJYVmZFISM7NyQkIjJIeHE9J1FfMjwhIzskIjE2WlZyWS5LRSEjOzckJCIyalc/UGVmTnUiISM7JCIxPi9lMSQzYmcjISM7NyQkIjFgenFARWQkeSIhIzokIjJia2kkKUhFZGQjISM8NyQkIjI3JHpfczRBPT0hIzskIjEmUktXKUduXEQhIzs3JCQiMjM1PzE7WnYmPSEjOyQiMjpDLE1QQCk+RCEjPDckJCIyJlFSIj1yKVEkKj0hIzskIjJoK3kvJCpwQlwjISM8NyQkIjJfKyY0T1BmSz4hIzskIjAkKVtYcCI0aUMhIzo3JCQiMU9idFQ1VW0+ISM6JCIyVSIqNCZHKHBkViMhIzw3JCQiMkZsdFVSWVwrIyEjOyQiMU0heSRRYWUwQyEjOzckJCIxKD4xSCkqZkAvIyEjOiQiMWF3TSpSTmlQIyEjOzckJCIydWIsM0VcJHo/ISM7JCIxXEo8Uix0WUIhIzs3JCQiMSg9YGdzLGs2IyEjOiQiMjA3cSJlXzw8QiEjPDckJCIxJG9nYWEoKj46IyEjOiQiMnkjSClIZ1onKUcjISM8NyQkIjFfVyMqb3ZaIT4jISM6JCIxRGg3X2JuZEEhIzs3JCQiMmwhNFdAPTpGQSEjOyQiMVU9WzBML0dBISM7NyQkIjJsKXlGWChcZEUjISM7JCIyJz1UOF5Idic+IyEjPDckJCIxVCF6NDshcCtCISM6JCIyRXM2cFNcJG9AISM8NyQkIjFNN0RoZUlSQiEjOiQiMnRueFYhbylvOCMhIzw3JCQiMSlbJzN0SEh3QiEjOiQiMjFjJkhzYHAxQCEjPDckJCIxRmpEZCs+OEMhIzokIjF4Wj9KdGB3PyEjOzckJCIyJnklelk/SDxYIyEjOyQiMWNZKW9QNF0vIyEjOzckJCIxI3l4ajtEc1sjISM6JCIyL0pQejNmZiwjISM8NyQkIjIpKWZKbCl5ZEJEISM7JCIya3BCK28zaSk+ISM8NyQkIjEiWyYzNGNyakQhIzokIjJHdiM9dnFQYD4hIzw3JCQiMSh6Ij1IcTArRSEjOiQiMiNHIzNTO3pPIz4hIzw3JCQiMiUpel4kUUhBUEUhIzskIjFDM2ldJ1tMKj0hIzs3JCQiMndZXTFyPl1uIyEjOyQiMjoyPz8+ZkQnPSEjPDckJCIyMGc3JSpIaSg0RiEjOyQiMkFyUCpvKD1WJD0hIzw3JCQiMUBOKVJ4J3pZRiEjOiQiMndPKFJsOkgvPSEjPDckJCIxYG1zUiRcTnkjISM6JCIyRi8mXHZBZXU8ISM8NyQkIjFiJiopNDtqRyNHISM6JCIxKFslMyQ9OUh1IiEjOzckJCIxOVY9MGZiZEchIzokIjJWVHBTMHZdciIhIzw3JCQiMldoJjRJVGUoKkchIzskIjJZJjMvZDc0JG8iISM8NyQkIjJXQExxXjFQJEghIzskIjJkJlI1T15PYTshIzw3JCQiMnY8J3lJeFdwSCEjOyQiMUFBN3YqemdpIiEjOzckJCIxWj1hPDUpeSskISM6JCIyX01VbDNHZWYiISM8NyQkIjI8J1snW3hway8kISM7JCIxJm8kPixkamw6ISM7NyQkIjFBIylISSl6OjMkISM6JCIxXHBkR0dMUTohIzs3JCQiMWVfZVxeJyk9SiEjOiQiMTJLaWZGXzQ6ISM7NyQkIjJYPi1yKD5EYkohIzskIjEsYyhlIiopZiJbIiEjOzckJCIxOV0rI28mcCU+JCEjOiQiMiUpKlwyQ0xiXjkhIzw3JCQiMXNIRmBhIylHSyEjOiQiMk9MRXljXmRVIiEjPDckJCIxVilvanRDIW9LISM6JCIyMXdTXmhdalIiISM8NyQkIjIpKUdgSzd1W0kkISM7JCIycyZIKHp5WipvOCEjPDckJCIxJ1JZX2VuOE0kISM6JCIyOElhS01VP00iISM8NyQkIjJuO2gheSsqeVAkISM7JCIyaVNFPF1hYEoiISM8NyQkIjJ0JWYpKTMyOTpNISM7JCIxPDJ0Iyp6USlHIiEjOzckJCIyJVJhXmBkaWFNISM7JCIyTmk/QC0iNGc3ISM8NyQkIjJuekpIbkgzXCQhIzskIjJHKWZeQjxUTTchIzw3JCQiMU4uPyFmbmxfJCEjOiQiMmFSPz9oPSQ0NyEjPDckJCIxUSopZU4zeGtOISM6JCIyPSFmPCs5eSM9IiEjPDckJCIyVmNeZSI0KkdnJCEjOyQiMjF1Sm9YLm06IiEjPDckJCIyUWRHOyZmNVBPISM7JCIyV2wpb0Ylb0w4IiEjPDckJCIyZDdmKUdoanhPISM7JCIyNksmcDotPDE2ISM8NyQkIjEpcHo7ISpcOnIkISM6JCIyV0R3VlEobyQzIiEjPDckJCIycy93I29lQF5QISM7JCIyXDFnP0w5eDAiISM8NyQkIjE9THQhPnQhKnkkISM6JCIyN1JYVSFcREw1ISM8NyQkIjJGNmYuRnZHI1EhIzskIjJ5aid6TDJwNjUhIzw3JCQiMW51OVcjKikzJ1EhIzokIjEmNDlreEp2KCkqISM8NyQkIjFoKUgjKj5iIioqUSEjOiQiMG1iJipvYypSJyohIzs3JCQiMSdRMkhHUnMkUiEjOiQiMU0tTzBzInBTKiEjPDckJCIyKCpceU41W0QoUiEjOyQiMCkpWzwxQFI+KiEjOzckJCIxR25AVSQzIjRTISM6JCIxRD8kb2otbCgqKSEjPDckJCIyWE07TCoqPXAvJSEjOyQiMGtPRy87XXYpISM7NyQkIjFiJHleUTNZMyUhIzokIjFwMWpvdG1QJikhIzw3JCQiMXBOS2RsUEJUISM6JCIxTlkjSCZlbzwkKSEjPDckJCIxRzVYJWVCdjolISM6JCIxciozbFNfcDcpISM8NyQkIjA8JkhcXSdmPiUhIzkkIjEjb2Zvck1jInohIzw3JCQiMVR0W2VWY01VISM6JCIwTUUuPyYzMnghIzs3JCQiMWw/PFg+d3JVISM6JCIxKEdWMyJIYzR2ISM8NyQkIjEkR3V1IjRhMFYhIzokIjEtJ1s1Lk1KTCghIzw3JCQiMXRQciNRMmRNJSEjOiQiMXdTbidHKClwNyghIzw3JCQiMVFiVFpPdHpWISM6JCIxSF8xVjRYYnAhIzw3JCQiMVdlSCNHOSQ+VyEjOiQiME4oPWNYW2ZuISM7NyQkIjEnUlgzJilcVlglISM6JCIxdjlVbTVBKmUnISM8NyQkIjFgSlFBJSp5I1wlISM6JCIxeD1hLF4nZVMnISM8NyQkIjE+UmwlKUhSSFghIzokIjFCWFxjTmhNaSEjPDckJCIxRXciPidcZW5YISM6JCIyYWw8SmkqUmZnISM9NyQkIjElcCFIPnJsLVkhIzokIjE8RCZvVzI7IWYhIzw3JCQiMU45NXpyW1NZISM6JCIxalAiKmUoSFp0JiEjPDckJCIxdyxJej55elkhIzokIjAxWlomUi1sYiEjOzckJCIyWEwoUT0jKSlSciUhIzskIjFwRVhCREg/YSEjPDckJCIxMT9yJCo9JDR2JSEjOiQiMjBvdiYqbyU0bl8hIz03JCQiMURPRUQkKTQqeSUhIzokIjEpUSNRJVwuQTYmISM8NyQkIjFBX11LblZFWyEjOiQiMk8wL1YoNChSJ1whIz03JCQiMSdmOzljakQnWyEjOiQiMVEvJHltSU8jWyEjPDckJCIxbHBZWGluLVwhIzokIjF3bj5RK0xyWSEjPDckJCIxOypwaEY+KFFcISM6JCIxKDMmNF9zaFBYISM8NyQkIjEiPXdZIUg/eFwhIzokIjFBL1YueTQpUiUhIzw3JCQiMSZwJSo9enU/LCYhIzokIjF4byI9I0hhdVUhIzw3JCQiMW1wXHYqKT5dXSEjOiQiMjFhJSpHdmREOSUhIz03JCQiMS0nejYnMzInMyYhIzokIjFWKjRhTyJIQFMhIzw3JCQiMCo+dDx0Y0JeISM5JCIxRFtITCVIdipRISM8NyQkIjE7LXVkcEFnXiEjOiQiMiY9ZSozMWYlelAhIz03JCQiMEEhUi5pZyk+JiEjOSQiMWFGSTQqPSplTyEjPDckJCIxPkZWeSpwYkImISM6JCIvPmsvdnZYTiEjOjckJCIxKSoqNHN4cUxGJiEjOiQiMShwRHpDdUhWJCEjPDckJCIxKj0pR20mZTNKJiEjOiQiMVEhKVJrYS1DTCEjPDckJCIxKCkpPjYmZklYYCEjOiQiMUM5TXF6VUVLISM8NyQkIjEmUkE6YSd5JVEmISM6JCIySyU9aVpYXDxKISM9NyQkIjFPKkhBWCk0P2EhIzokIjEnZlQoKjR2RS0kISM8NyQkIjFgcTc5JFt4WCYhIzokIjElW0djWWRVI0ghIzw3JCQiMUZuKGYuJXkkXCYhIzokIjFYbDdDWGhLRyEjPDckJCIxTVUnUjIoekxiISM6JCIyTzEmNCk0VlB0IyEjPTckJCIxN1V5Q2FXb2IhIzokIjJXMiQ9Z2thXUUhIz03JCQiMSJRd0docnhnJiEjOiQiMkxYJCkpZnB6ZUQhIz03JCQiMT4tMmtKaFZjISM6JCIxPjVOTkJpeEMhIzw3JCQiMSdHXiQpPT1HbyYhIzokIjFWRnNmKmU5UiMhIzw3JCQiMTw9KlJcWG1yJiEjOiQiMXRRTWcqKUc+QiEjPDckJCIxTCpIbCUzPGJkISM6JCIyeCJIO2M1XlJBISM9NyQkIjF5QztOV1EjeiYhIzokIjFqNHJDVCZbOyMhIzw3JCQiMiVReTA4UGRIZSEjOyQiMk4oUVJjJ29ENCMhIz03JCQiMW8lNCR5aGltZSEjOiQiMmFPeiplNyNHLSMhIz03JCQiMWtwcigqPkEtZiEjOiQiMWQ/UCl6PHomPiEjPDckJCIyTnQhPUA/cVNmISM7JCIxRCwicHVNKyo9ISM8NyQkIjEoPShwdGlQeGYhIzokIjJzcE9STzB2Iz0hIz03JCQiMW9UYCg+dWYsJyEjOiQiMjk3P3M1VlJ3IiEjPTckJCIxQWBCOFkiNDAnISM6JCIxdUtdXydlJDM8ISM8NyQkIjE6dl04LmAqMychIzokIjFmRXEmPV8hXDshIzw3JCQiMHhVYFU8bDcnISM5JCIxdDV6UVVJJWYiISM8NyQkIjImM0VeNFhUamghIzskIjFeLiRRY2g7YSIhIzw3JCQiMWZkJHBsYD4/JyEjOiQiMjRNMmojUnUpWyIhIz03JCQiMWpTaj0nXHVCJyEjOiQiMjtYdSdISyU9VyIhIz03JCQiMXp5eVFCIVFGJyEjOiQiMk90bWIheWcmUiIhIz03JCQiMWk8TWgrJVJKJyEjOiQiMVl5Ulppalk4ISM8NyQkIjF6IVE5WyJHXWohIzokIjJXYS9mYllUSSIhIz03JCQiMXohMzFSWnVRJyEjOiQiMiQpMzU6WiJbaTchIz03JCQiMVxuIUg7V19VJyEjOiQiMl9QIylHYk0+QSIhIz03JCQiMSIpKW87dicpKmZrISM6JCIyNkBZJDRERSc9IiEjPTckJCIxLClSaUFAcVwnISM6JCIyLiwiKUhfKCopXDYhIz03JCQiMU1IKT56dFBgJyEjOiQiMlcjKSllMnpaOjYhIz03JCQiMU5lQzh3M3RsISM6JCIyOFRgPGhyLzMiISM9NyQkIjElZlN1TiF5Mm0hIzokIjI6TkJkNDg2MCIhIz03JCQiMScqPU4jZTN5aychIzokIjI8NCMqKnoiKioqPTUhIz03JCQiMSZcKkdwNCRSbychIzokIjFkNU9oI1toIioqISM9NyQkIjFmQy8kPXMnPm4hIzokIjEoKiozaGElKilmJyohIz03JCQiMUciKXpwYTVlbiEjOiQiMSlRZSNlVVcrJSohIz03JCQiMVY2N0ZVcCd6JyEjOiQiMDZMIzQ5X2MiKiEjPDckJCIxLlhiI0cvPSRvISM6JCIxOEsnZUNXKVsqKSEjPTckJCIxUjolPWcqM3BvISM6JCIwdyZRNzsrVigpISM8NyQkIjF2JWUkSGtaMHAhIzokIjBPcko9amxiKSEjPDckJCIxJkhoVTg/XCVwISM6JCIxLEskZmYzL1ApISM9NyQkIjFfI0hiISpcIXpwISM6JCIxTSspKnBAZkEjKSEjPTckJCIyTjdEJyk9XCM9cSEjOyQiMXJJYTUkZXkxKSEjPTckJCIwZDRiZCk0YnEhIzkkIjEiZmVFWFNwJHohIz03JCQiMXlFXVA/ZiI0KCEjOiQiMU1eIm8qbzFAeSEjPTckJCIxW3VKSVg2R3IhIzokIjFba0FebXQ9eCEjPTckJCIxR0E5aF5PbHIhIzokIjFVRXNaPkxHdyEjPTckJCIwc3JkP11bPyghIzkkIjFyPSZRJnoieWEoISM9NyQkIjF4ISk9RFQwVHMhIzokIjF1MFo+Jnp4WyghIz03JCQiMTttWFU/endzISM6JCIxTmFgVCopUlR1ISM9NyQkIjE+XyV5RyYqXEooISM6JCIxLl1FcFYkZlMoISM9NyQkIjJYJXk1b2A2YHQhIzskIjJYPztKb2FdUSghIz43JCQiMSoqKioqKik0YyEqUSghIzokIjFXO2UyWGl5dCEjPS0lJkNPTE9SRzYmJSRSR0JHJCIiISEiIiQiIiEhIiIkIiM1ISIiLSUlVklFV0c2JDskIiIhISIiJCIrKjRjISpRKCEiKiUoREVGQVVMVEctJiUmX0FYSVNHNiMiIiI2Jy0lK19HUklETElORVNHNictJSZDT0xPUkc2JiUkUkdCRyQiIiEhIiIkIiIhISIiJCIiISEiIi0lKkxJTkVTVFlMRUc2IyIiIS0lKlRISUNLTkVTU0c2IyIiIS0lLVRSQU5TUEFSRU5DWUc2IyQiIiEhIiItJSlfVklTSUJMRUc2IyIiIS0lJkNPTE9SRzYmJSRSR0JHJCIiISEiIiQiIiEhIiIkIiIhISIiLSUqTElORVNUWUxFRzYjIiIhLSUqVEhJQ0tORVNTRzYjIiIhLSUtVFJBTlNQQVJFTkNZRzYjJCIiISEiIi0mJSZfQVhJU0c2IyIiIzYnLSUrX0dSSURMSU5FU0c2Jy0lJkNPTE9SRzYmJSRSR0JHJCIiISEiIiQiIiEhIiIkIiIhISIiLSUqTElORVNUWUxFRzYjIiIhLSUqVEhJQ0tORVNTRzYjIiIhLSUtVFJBTlNQQVJFTkNZRzYjJCIiISEiIi0lKV9WSVNJQkxFRzYjIiIhLSUmQ09MT1JHNiYlJFJHQkckIiIhISIiJCIiISEiIiQiIiEhIiItJSpMSU5FU1RZTEVHNiMiIiEtJSpUSElDS05FU1NHNiMiIiEtJS1UUkFOU1BBUkVOQ1lHNiMkIiIhISIiLSUrQVhFU0xBQkVMU0c2JC1JI21pRzYjL0krbW9kdWxlbmFtZUc2IkksVHlwZXNldHRpbmdHSShfc3lzbGliRzYiNjVRIng2Ii8lJ2ZhbWlseUdRITYiLyUlc2l6ZUdRIzEwNiIvJSVib2xkR1EmZmFsc2U2Ii8lJ2l0YWxpY0dRJXRydWU2Ii8lKnVuZGVybGluZUdRJmZhbHNlNiIvJSpzdWJzY3JpcHRHUSZmYWxzZTYiLyUsc3VwZXJzY3JpcHRHUSZmYWxzZTYiLyUrZm9yZWdyb3VuZEdRKFswLDAsMF02Ii8lK2JhY2tncm91bmRHUS5bMjU1LDI1NSwyNTVdNiIvJSdvcGFxdWVHUSZmYWxzZTYiLyUrZXhlY3V0YWJsZUdRJmZhbHNlNiIvJSlyZWFkb25seUdRJmZhbHNlNiIvJSljb21wb3NlZEdRJmZhbHNlNiIvJSpjb252ZXJ0ZWRHUSZmYWxzZTYiLyUraW1zZWxlY3RlZEdRJmZhbHNlNiIvJSxwbGFjZWhvbGRlckdRJmZhbHNlNiIvJTZzZWxlY3Rpb24tcGxhY2Vob2xkZXJHUSZmYWxzZTYiLyUsbWF0aHZhcmlhbnRHUSdpdGFsaWM2IlEhNiItJSlfVklTSUJMRUc2IyIiIi0lJVJPT1RHNictJSlCT1VORFNfWEc2IyQiJHElISIiLSUpQk9VTkRTX1lHNiMkIiNdISIiLSUtQk9VTkRTX1dJRFRIRzYjJCIlZ00hIiItJS5CT1VORFNfSEVJR0hURzYjJCIlSU4hIiItJSlDSElMRFJFTkc2Ii0lK0FOTk9UQVRJT05HNictJSlCT1VORFNfWEc2IyQiIiEhIiItJSlCT1VORFNfWUc2IyQiIiEhIiItJS1CT1VORFNfV0lEVEhHNiMkIiUrUyEiIi0lLkJPVU5EU19IRUlHSFRHNiMkIiUrUyEiIi0lKUNISUxEUkVORzYiRzYi</Plot></Text-field>
</Output>
</Group></Presentation-Block><Presentation-Block>
<Group view="presentation" hide-input="false" hide-output="true" inline-output="false" labelreference="L821" drawlabel="true" redirect-target="L1120">
<Input>
<Text-field prompt="&gt; " style="Maple Input" layout="Normal"></Text-field>
</Input>
<Output>
<Text-field superscript="false" placeholder="false" executable="false" selection-placeholder="false" italic="false" size="12" bold="false" subscript="false" family="Times New Roman" opaque="false" underline="false" background="[255,255,255]" readonly="false" foreground="[0,0,0]" alignment="centred" firstindent="0" spacebelow="0" leftmargin="0" linespacing="0.0" initial="0" linebreak="space" rightmargin="0" bulletsuffix="" spaceabove="0" bullet="none" pagebreak-before="false"><Equation executable="false" style="2D Output" display="LUkjbWlHNiMvSSttb2R1bGVuYW1lRzYiSSxUeXBlc2V0dGluZ0dJKF9zeXNsaWJHRic2JVE1b3V0cHV0fnJlZGlyZWN0ZWQuLi5GJy8lJ2l0YWxpY0dRJXRydWVGJy8lLG1hdGh2YXJpYW50R1EnaXRhbGljRic=">LUkjbWlHNiMvSSttb2R1bGVuYW1lRzYiSSxUeXBlc2V0dGluZ0dJKF9zeXNsaWJHRic2JVE1b3V0cHV0fnJlZGlyZWN0ZWQuLi5GJy8lJ2l0YWxpY0dRJXRydWVGJy8lLG1hdGh2YXJpYW50R1EnaXRhbGljRic=</Equation></Text-field>
</Output>
</Group>
<Group view="presentation" hide-input="true" hide-output="false" inline-output="false" labelreference="L1120" drawlabel="true" redirect-source="L821">
<Input>
<Text-field prompt="&gt; " style="Maple Input" layout="Normal">%;</Text-field>
</Input>
</Group></Presentation-Block><Presentation-Block>
<Group view="presentation" hide-input="false" hide-output="true" inline-output="false" labelreference="L1095" drawlabel="true">
<Input>
<Text-field style="Text" layout="Normal"></Text-field>
</Input>
</Group></Presentation-Block><Presentation-Block>
<Group view="presentation" hide-input="false" hide-output="true" inline-output="false" labelreference="L849" drawlabel="true">
<Input>
<Text-field style="Text" layout="Normal"><Equation executable="false" style="2D Math" input-equation="" display="LUklbXJvd0c2Iy9JK21vZHVsZW5hbWVHNiJJLFR5cGVzZXR0aW5nR0koX3N5c2xpYkdGJzYkLUkjbWlHRiQ2I1EhRicvJSxtYXRodmFyaWFudEdRJ25vcm1hbEYn">JSFH</Equation></Text-field>
</Input>
</Group></Presentation-Block>
</Worksheet>
