# Supplementary material for: Exact Solutions of Coupled Multispecies Linear Reaction–Diffusion Equations on a Uniformly Growing Domain
Source: PLoS One. 2015 Sep 25;10(9):e0138894. doi: 10.1371/journal.pone.0138894 (PMC4583548; doi:10.1371/journal.pone.0138894)
Supplement: S3 Supporting Information — (MW) [file pone.0138894.s003.mw]

<?xml version="1.0" encoding="UTF-8"?>
<Worksheet>
<Version major="18" minor="0"/>
<Label-Scheme value="2" prefix=""/>
<View-Properties presentation="true" autoexpanding_sections="true">
</View-Properties>
<MapleNet-Properties elisiondigitsbefore="100" labelling="true" indentamount="4" elisiontermsthreshold="10000" ansi="false" errorbreak="1" useclientjvm="true" echo="1" imaginaryunit="I" labelwidth="20" unitattributes="&quot;fontweight&quot; = &quot;bold&quot;" contextmenusize="automatic" plotdriver="opengl" elisiondigitsafter="100" plotoutput="terminal" helpbrowser="standard" rtablesize="10" elisiontermsbefore="100" elisiondigitsthreshold="10000" typesetting="standard" plotdevice="inline" verboseproc="1" showassumed="1" quiet="false" errorcursor="false" longdelim="true" plotoptions="" elisiontermsafter="100" screenwidth="79" preplot="" prettyprint="3" displayprecision="-1" screenpixelheight="1080" warnlevel="3" screenheight="25" latexwidth="8.0" postplot="" prompt="&gt; " ShowLabels="true"/>
<Styles>
<Font name="Ordered List 1" background="[255,255,255]" bold="false" executable="false" family="Times New Roman" foreground="[0,0,0]" italic="false" opaque="false" readonly="false" size="12" subscript="false" superscript="false" underline="false" placeholder="false"/>
<Font name="Annotation Text" background="[255,255,255]" bold="false" executable="false" family="Times New Roman" foreground="[0,0,0]" italic="false" opaque="false" readonly="false" size="12" subscript="false" superscript="false" underline="false" placeholder="false"/>
<Font name="Ordered List 2" background="[255,255,255]" bold="false" executable="false" family="Times New Roman" foreground="[0,0,0]" italic="false" opaque="false" readonly="false" size="12" subscript="false" superscript="false" underline="false" placeholder="false"/>
<Font name="Ordered List 3" background="[255,255,255]" bold="false" executable="false" family="Times New Roman" foreground="[0,0,0]" italic="false" opaque="false" readonly="false" size="12" subscript="false" superscript="false" underline="false" placeholder="false"/>
<Font name="Ordered List 4" background="[255,255,255]" bold="false" executable="false" family="Times New Roman" foreground="[0,0,0]" italic="false" opaque="false" readonly="false" size="12" subscript="false" superscript="false" underline="false" placeholder="false"/>
<Font name="Ordered List 5" background="[255,255,255]" bold="false" executable="false" family="Times New Roman" foreground="[0,0,0]" italic="false" opaque="false" readonly="false" size="12" subscript="false" superscript="false" underline="false" placeholder="false"/>
<Font name="Author" background="[255,255,255]" bold="false" executable="false" family="Times New Roman" foreground="[0,0,0]" italic="false" opaque="false" readonly="false" size="12" subscript="false" superscript="false" underline="false" placeholder="false"/>
<Font name="Annotation Title" background="[255,255,255]" bold="true" executable="false" family="Times New Roman" foreground="[0,0,0]" italic="false" opaque="false" readonly="false" size="18" subscript="false" superscript="false" underline="false" placeholder="false"/>
<Font name="Warning" background="[255,255,255]" bold="false" executable="false" family="Courier New" foreground="[0,0,255]" italic="false" opaque="false" readonly="true" size="12" subscript="false" superscript="false" underline="false" placeholder="false"/>
<Font name="Caption Reference" background="[255,255,255]" bold="true" executable="false" family="Times New Roman" foreground="[0,0,0]" italic="false" opaque="false" readonly="false" size="12" subscript="false" superscript="false" underline="false" placeholder="false"/>
<Font name="Maple Input Placeholder" background="[255,255,255]" bold="true" executable="true" family="Courier New" foreground="[200,0,200]" italic="false" opaque="false" readonly="false" size="12" subscript="false" superscript="false" underline="false" placeholder="true"/>
<Font name="Maple Plot" background="[255,255,255]" bold="false" executable="false" family="Times New Roman" foreground="[0,0,0]" italic="false" opaque="false" readonly="false" size="12" subscript="false" superscript="false" underline="false" placeholder="false"/>
<Font name="Code" background="[255,255,255]" bold="false" executable="false" family="Courier New" foreground="[255,0,0]" italic="false" opaque="false" readonly="false" size="12" subscript="false" superscript="false" underline="false" placeholder="false"/>
<Font name="Line Printed Output" background="[255,255,255]" bold="false" executable="false" family="Courier New" foreground="[0,0,255]" italic="false" opaque="false" readonly="true" size="12" subscript="false" superscript="false" underline="false" placeholder="false"/>
<Font name="Text Output" background="[255,255,255]" bold="false" executable="false" family="Courier New" foreground="[0,0,255]" italic="false" opaque="false" readonly="true" size="12" subscript="false" superscript="false" underline="false" placeholder="false"/>
<Font name="Diagnostic" background="[255,255,255]" bold="false" executable="false" family="Courier New" foreground="[40,120,40]" italic="false" opaque="false" readonly="true" size="12" subscript="false" superscript="false" underline="false" placeholder="false"/>
<Font name="2D Inert Output" background="[255,255,255]" bold="false" executable="true" family="Times New Roman" foreground="[144,144,144]" italic="false" opaque="false" readonly="false" size="12" subscript="false" superscript="false" underline="false" placeholder="false"/>
<Font name="Normal" background="[255,255,255]" bold="false" executable="false" family="Times New Roman" foreground="[0,0,0]" italic="false" opaque="false" readonly="false" size="12" subscript="false" superscript="false" underline="false" placeholder="false"/>
<Font name="Hyperlink" background="[255,255,255]" bold="false" executable="false" family="Times New Roman" foreground="[0,128,128]" italic="false" opaque="false" readonly="false" size="12" subscript="false" superscript="false" underline="true" placeholder="false"/>
<Font name="Maple Output" background="[255,255,255]" bold="false" executable="false" family="Times New Roman" foreground="[0,0,0]" italic="false" opaque="false" readonly="false" size="12" subscript="false" superscript="false" underline="false" placeholder="false"/>
<Font name="Dash Item" background="[255,255,255]" bold="false" executable="false" family="Times New Roman" foreground="[0,0,0]" italic="false" opaque="false" readonly="false" size="12" subscript="false" superscript="false" underline="false" placeholder="false"/>
<Font name="2D Math" background="[255,255,255]" bold="false" executable="false" family="Times New Roman" foreground="[0,0,0]" italic="false" opaque="false" readonly="false" size="12" subscript="false" superscript="false" underline="false" placeholder="false"/>
<Font name="Maple Input" background="[255,255,255]" bold="true" executable="true" family="Courier New" foreground="[120,0,14]" italic="false" opaque="false" readonly="false" size="12" subscript="false" superscript="false" underline="false" placeholder="false"/>
<Font name="2D Output" background="[255,255,255]" bold="false" executable="false" family="Times New Roman" foreground="[0,0,255]" italic="false" opaque="false" readonly="true" size="12" subscript="false" superscript="false" underline="false" placeholder="false"/>
<Font name="2D Input" background="[255,255,255]" bold="false" executable="true" family="Times New Roman" foreground="[0,0,0]" italic="false" opaque="false" readonly="false" size="12" subscript="false" superscript="false" underline="false" placeholder="false"/>
<Font name="HyperlinkError" background="[255,255,255]" bold="false" executable="false" family="Courier New" foreground="[255,0,255]" italic="false" opaque="false" readonly="true" size="12" subscript="false" superscript="false" underline="true" placeholder="false"/>
<Font name="Header and Footer" background="[255,255,255]" bold="false" executable="false" family="Times New Roman" foreground="[0,0,0]" italic="false" opaque="false" readonly="false" size="10" subscript="false" superscript="false" underline="false" placeholder="false"/>
<Font name="Error" background="[255,255,255]" bold="false" executable="false" family="Courier New" foreground="[255,0,255]" italic="false" opaque="false" readonly="true" size="12" subscript="false" superscript="false" underline="false" placeholder="false"/>
<Font name="Title" background="[255,255,255]" bold="true" executable="false" family="Times New Roman" foreground="[0,0,0]" italic="false" opaque="false" readonly="false" size="18" subscript="false" superscript="false" underline="false" placeholder="false"/>
<Font name="Heading 1" background="[255,255,255]" bold="true" executable="false" family="Times New Roman" foreground="[0,0,0]" italic="false" opaque="false" readonly="false" size="18" subscript="false" superscript="false" underline="false" placeholder="false"/>
<Font name="Text" background="[255,255,255]" bold="false" executable="false" family="Times New Roman" foreground="[0,0,0]" italic="false" opaque="false" readonly="false" size="12" subscript="false" superscript="false" underline="false" placeholder="false"/>
<Font name="Bullet Item" background="[255,255,255]" bold="false" executable="false" family="Times New Roman" foreground="[0,0,0]" italic="false" opaque="false" readonly="false" size="12" subscript="false" superscript="false" underline="false" placeholder="false"/>
<Font name="Heading 4" background="[255,255,255]" bold="false" executable="false" family="Times New Roman" foreground="[0,0,0]" italic="true" opaque="false" readonly="false" size="12" subscript="false" superscript="false" underline="false" placeholder="false"/>
<Font name="Equation Label" background="[255,255,255]" bold="true" executable="false" family="Times New Roman" foreground="[0,0,0]" italic="false" opaque="false" readonly="false" size="12" subscript="false" superscript="false" underline="false" placeholder="false"/>
<Font name="Heading 3" background="[255,255,255]" bold="true" executable="false" family="Times New Roman" foreground="[0,0,0]" italic="true" opaque="false" readonly="false" size="14" subscript="false" superscript="false" underline="false" placeholder="false"/>
<Font name="Heading 2" background="[255,255,255]" bold="true" executable="false" family="Times New Roman" foreground="[0,0,0]" italic="false" opaque="false" readonly="false" size="16" subscript="false" superscript="false" underline="false" placeholder="false"/>
<Font name="HyperlinkWarning" background="[255,255,255]" bold="false" executable="false" family="Courier New" foreground="[0,0,255]" italic="false" opaque="false" readonly="true" size="12" subscript="false" superscript="false" underline="true" placeholder="false"/>
<Font name="Dictionary Hyperlink" background="[255,255,255]" bold="false" executable="false" family="Times New Roman" foreground="[147,0,15]" italic="false" opaque="false" readonly="false" size="12" subscript="false" superscript="false" underline="true" placeholder="false"/>
<Font name="Atomic Variable" background="[255,255,255]" bold="false" executable="false" family="Times New Roman" foreground="[175,0,175]" italic="true" opaque="false" readonly="false" size="12" subscript="false" superscript="false" underline="false" placeholder="false"/>
<Font name="Caption Text" background="[255,255,255]" bold="true" executable="false" family="Times New Roman" foreground="[0,0,0]" italic="false" opaque="false" readonly="false" size="12" subscript="false" superscript="false" underline="false" placeholder="false"/>
<Font name="List Item" background="[255,255,255]" bold="false" executable="false" family="Times New Roman" foreground="[0,0,0]" italic="false" opaque="false" readonly="false" size="12" subscript="false" superscript="false" underline="false" placeholder="false"/>
<Layout name="Ordered List 1" alignment="left" bullet="numeric" firstindent="0" leftmargin="0" rightmargin="0" linespacing="0.0" spaceabove="3" spacebelow="3" linebreak="space" pagebreak-before="false" initial="-1" bulletsuffix=""/>
<Layout name="Ordered List 2" alignment="left" bullet="alphabetic" firstindent="0" leftmargin="36" rightmargin="0" linespacing="0.0" spaceabove="3" spacebelow="3" linebreak="space" pagebreak-before="false" initial="-1" bulletsuffix=""/>
<Layout name="Ordered List 3" alignment="left" bullet="roman" firstindent="0" leftmargin="72" rightmargin="0" linespacing="0.0" spaceabove="3" spacebelow="3" linebreak="space" pagebreak-before="false" initial="-1" bulletsuffix=""/>
<Layout name="Ordered List 4" alignment="left" bullet="ALPHABETIC" firstindent="0" leftmargin="108" rightmargin="0" linespacing="0.0" spaceabove="3" spacebelow="3" linebreak="space" pagebreak-before="false" initial="-1" bulletsuffix=""/>
<Layout name="Ordered List 5" alignment="left" bullet="ROMAN" firstindent="0" leftmargin="144" rightmargin="0" linespacing="0.0" spaceabove="3" spacebelow="3" linebreak="space" pagebreak-before="false" initial="-1" bulletsuffix=""/>
<Layout name="Author" alignment="centred" bullet="none" firstindent="0" leftmargin="0" rightmargin="0" linespacing="0.0" spaceabove="8" spacebelow="8" linebreak="space" pagebreak-before="false" initial="0" bulletsuffix=""/>
<Layout name="Warning" alignment="left" bullet="none" firstindent="0" leftmargin="0" rightmargin="0" linespacing="0.0" spaceabove="0" spacebelow="0" linebreak="space" pagebreak-before="false" initial="0" bulletsuffix=""/>
<Layout name="Annotation Title" alignment="centred" bullet="none" firstindent="0" leftmargin="0" rightmargin="0" linespacing="0.0" spaceabove="12" spacebelow="12" linebreak="space" pagebreak-before="false" initial="0" bulletsuffix=""/>
<Layout name="Maple Plot" alignment="centred" bullet="none" firstindent="0" leftmargin="0" rightmargin="0" linespacing="0.0" spaceabove="0" spacebelow="0" linebreak="space" pagebreak-before="false" initial="0" bulletsuffix=""/>
<Layout name="Line Printed Output" alignment="left" bullet="none" firstindent="0" leftmargin="0" rightmargin="0" linespacing="0.0" spaceabove="0" spacebelow="0" linebreak="any" pagebreak-before="false" initial="0" bulletsuffix=""/>
<Layout name="Text Output" alignment="left" bullet="none" firstindent="0" leftmargin="0" rightmargin="0" linespacing="0.0" spaceabove="0" spacebelow="0" linebreak="newline" pagebreak-before="false" initial="0" bulletsuffix=""/>
<Layout name="Diagnostic" alignment="left" bullet="none" firstindent="0" leftmargin="0" rightmargin="0" linespacing="0.0" spaceabove="0" spacebelow="0" linebreak="any" pagebreak-before="false" initial="0" bulletsuffix=""/>
<Layout name="Normal" alignment="left" bullet="none" firstindent="0" leftmargin="0" rightmargin="0" linespacing="0.0" spaceabove="0" spacebelow="0" linebreak="space" pagebreak-before="false" initial="0" bulletsuffix=""/>
<Layout name="Maple Output" alignment="centred" bullet="none" firstindent="0" leftmargin="0" rightmargin="0" linespacing="0.3" spaceabove="0" spacebelow="0" linebreak="space" pagebreak-before="false" initial="0" bulletsuffix=""/>
<Layout name="Dash Item" alignment="left" bullet="dash" firstindent="0" leftmargin="0" rightmargin="0" linespacing="0.0" spaceabove="3" spacebelow="3" linebreak="space" pagebreak-before="false" initial="0" bulletsuffix=""/>
<Layout name="HyperlinkError" alignment="left" bullet="none" firstindent="0" leftmargin="0" rightmargin="0" linespacing="0.0" spaceabove="0" spacebelow="0" linebreak="space" pagebreak-before="false" initial="0" bulletsuffix=""/>
<Layout name="Error" alignment="left" bullet="none" firstindent="0" leftmargin="0" rightmargin="0" linespacing="0.0" spaceabove="0" spacebelow="0" linebreak="space" pagebreak-before="false" initial="0" bulletsuffix=""/>
<Layout name="Title" alignment="centred" bullet="none" firstindent="0" leftmargin="0" rightmargin="0" linespacing="0.0" spaceabove="12" spacebelow="12" linebreak="space" pagebreak-before="false" initial="0" bulletsuffix=""/>
<Layout name="Heading 1" alignment="left" bullet="none" firstindent="0" leftmargin="0" rightmargin="0" linespacing="0.0" spaceabove="8" spacebelow="4" linebreak="space" pagebreak-before="false" initial="0" bulletsuffix=""/>
<Layout name="Bullet Item" alignment="left" bullet="dot" firstindent="0" leftmargin="0" rightmargin="0" linespacing="0.0" spaceabove="3" spacebelow="3" linebreak="space" pagebreak-before="false" initial="0" bulletsuffix=""/>
<Layout name="Heading 4" alignment="left" bullet="none" firstindent="0" leftmargin="0" rightmargin="0" linespacing="0.0" spaceabove="0" spacebelow="0" linebreak="space" pagebreak-before="false" initial="0" bulletsuffix=""/>
<Layout name="Heading 3" alignment="left" bullet="none" firstindent="0" leftmargin="0" rightmargin="0" linespacing="0.0" spaceabove="0" spacebelow="0" linebreak="space" pagebreak-before="false" initial="0" bulletsuffix=""/>
<Layout name="Heading 2" alignment="left" bullet="none" firstindent="0" leftmargin="0" rightmargin="0" linespacing="0.0" spaceabove="8" spacebelow="2" linebreak="space" pagebreak-before="false" initial="0" bulletsuffix=""/>
<Layout name="HyperlinkWarning" alignment="left" bullet="none" firstindent="0" leftmargin="0" rightmargin="0" linespacing="0.0" spaceabove="0" spacebelow="0" linebreak="space" pagebreak-before="false" initial="0" bulletsuffix=""/>
<Layout name="List Item" alignment="left" bullet="indent" firstindent="0" leftmargin="0" rightmargin="0" linespacing="0.0" spaceabove="3" spacebelow="3" linebreak="space" pagebreak-before="false" initial="0" bulletsuffix=""/>
<Pencil-style name="Pencil 5" pen-color="[255,0,0]" pen-height="5.0" pen-width="5.0" pen-opacity="1.0"/>
<Pencil-style name="Pencil 4" pen-color="[0,0,255]" pen-height="3.0" pen-width="3.0" pen-opacity="1.0"/>
<Pencil-style name="Pencil 3" pen-color="[0,0,0]" pen-height="3.0" pen-width="3.0" pen-opacity="1.0"/>
<Pencil-style name="Pencil 2" pen-color="[0,0,255]" pen-height="1.0" pen-width="1.0" pen-opacity="1.0"/>
<Pencil-style name="Pencil 1" pen-color="[0,0,0]" pen-height="1.0" pen-width="1.0" pen-opacity="1.0"/>
<Highlighter-style name="Highlighter 2" pen-color="[255,204,0]" pen-height="14.0" pen-width="14.0" pen-opacity="0.8"/>
<Highlighter-style name="Highlighter 1" pen-color="[255,153,255]" pen-height="12.0" pen-width="8.0" pen-opacity="0.8"/>
<Highlighter-style name="Highlighter 4" pen-color="[0,255,255]" pen-height="32.0" pen-width="32.0" pen-opacity="0.8"/>
<Highlighter-style name="Highlighter 3" pen-color="[51,255,0]" pen-height="24.0" pen-width="24.0" pen-opacity="0.8"/>
<Highlighter-style name="Highlighter 5" pen-color="[255,255,0]" pen-height="48.0" pen-width="48.0" pen-opacity="0.8"/>
</Styles>
<Task-table>
    <Task-category name="&lt;default&gt;"/>
</Task-table>
<Task/><Presentation-Block>
<Group view="presentation" hide-input="false" hide-output="true" inline-output="false" labelreference="L687" drawlabel="true" redirect-target="L689">
<Input>
<Text-field prompt="&gt; " style="Maple Input" layout="Normal"><Equation executable="true" style="2D Input" input-equation="NN := 1000:" display="LUklbXJvd0c2Iy9JK21vZHVsZW5hbWVHNiJJLFR5cGVzZXR0aW5nR0koX3N5c2xpYkdGJzYoLUkjbWlHRiQ2JVEjTk5GJy8lJ2l0YWxpY0dRJXRydWVGJy8lLG1hdGh2YXJpYW50R1EnaXRhbGljRictSSNtb0dGJDYtUSomY29sb25lcTtGJy9GM1Enbm9ybWFsRicvJSZmZW5jZUdRJmZhbHNlRicvJSpzZXBhcmF0b3JHRj0vJSlzdHJldGNoeUdGPS8lKnN5bW1ldHJpY0dGPS8lKGxhcmdlb3BHRj0vJS5tb3ZhYmxlbGltaXRzR0Y9LyUnYWNjZW50R0Y9LyUnbHNwYWNlR1EsMC4yNzc3Nzc4ZW1GJy8lJ3JzcGFjZUdGTC1JI21uR0YkNiRRJTEwMDBGJ0Y5LUY2Ni1RIjpGJ0Y5RjtGPkZARkJGREZGRkhGSkZNLyUrZXhlY3V0YWJsZUdGPUY5">QyQ+SSNOTkc2IiIlKzUhIiI=</Equation></Text-field>
</Input>
<Output>
<Text-field superscript="false" placeholder="false" executable="false" selection-placeholder="false" italic="false" size="12" bold="false" subscript="false" family="Times New Roman" opaque="false" underline="false" background="[255,255,255]" readonly="false" foreground="[0,0,0]" alignment="centred" firstindent="0" spacebelow="0" leftmargin="0" linespacing="0.0" initial="0" linebreak="space" rightmargin="0" bulletsuffix="" spaceabove="0" bullet="none" pagebreak-before="false"><Equation executable="false" style="2D Output" display="LUkjbWlHNiMvSSttb2R1bGVuYW1lRzYiSSxUeXBlc2V0dGluZ0dJKF9zeXNsaWJHRic2JVE1b3V0cHV0fnJlZGlyZWN0ZWQuLi5GJy8lJ2l0YWxpY0dRJXRydWVGJy8lLG1hdGh2YXJpYW50R1EnaXRhbGljRic=">LUkjbWlHNiMvSSttb2R1bGVuYW1lRzYiSSxUeXBlc2V0dGluZ0dJKF9zeXNsaWJHRic2JVE1b3V0cHV0fnJlZGlyZWN0ZWQuLi5GJy8lJ2l0YWxpY0dRJXRydWVGJy8lLG1hdGh2YXJpYW50R1EnaXRhbGljRic=</Equation></Text-field>
</Output>
</Group>
<Group view="presentation" hide-input="false" hide-output="true" inline-output="false" labelreference="L1090" drawlabel="true">
<Input>
<Text-field style="Text" layout="Normal"></Text-field>
</Input>
</Group>
<Group view="presentation" hide-input="true" hide-output="false" inline-output="true" labelreference="L689" drawlabel="true" redirect-source="L687">
<Input>
<Text-field prompt="&gt; " style="Maple Input" layout="Normal">print(<Label label="L687" view="label" executable="true"></Label>); # input placeholder</Text-field>
</Input>
</Group></Presentation-Block><Presentation-Block>
<Group view="presentation" hide-input="false" hide-output="true" inline-output="false" labelreference="L701" drawlabel="true" redirect-target="L674">
<Input>
<Text-field prompt="&gt; " style="Maple Input" layout="Normal"><Equation executable="true" style="2D Input" input-equation="Gamma := .2:" display="LUklbXJvd0c2Iy9JK21vZHVsZW5hbWVHNiJJLFR5cGVzZXR0aW5nR0koX3N5c2xpYkdGJzYoLUkjbWlHRiQ2JVEmR2FtbWFGJy8lJ2l0YWxpY0dRJmZhbHNlRicvJSxtYXRodmFyaWFudEdRJ25vcm1hbEYnLUkjbW9HRiQ2LVEqJmNvbG9uZXE7RidGMi8lJmZlbmNlR0YxLyUqc2VwYXJhdG9yR0YxLyUpc3RyZXRjaHlHRjEvJSpzeW1tZXRyaWNHRjEvJShsYXJnZW9wR0YxLyUubW92YWJsZWxpbWl0c0dGMS8lJ2FjY2VudEdGMS8lJ2xzcGFjZUdRLDAuMjc3Nzc3OGVtRicvJSdyc3BhY2VHRkktSSNtbkdGJDYkUSQwLjJGJ0YyLUY2Ni1RIjpGJ0YyRjlGO0Y9Rj9GQUZDRkVGR0ZKLyUrZXhlY3V0YWJsZUdGMUYy">QyQ+SSZHYW1tYUc2IiQiIiMhIiJGKA==</Equation></Text-field>
</Input>
<Output>
<Text-field superscript="false" placeholder="false" executable="false" selection-placeholder="false" italic="false" size="12" bold="false" subscript="false" family="Times New Roman" opaque="false" underline="false" background="[255,255,255]" readonly="false" foreground="[0,0,0]" alignment="centred" firstindent="0" spacebelow="0" leftmargin="0" linespacing="0.0" initial="0" linebreak="space" rightmargin="0" bulletsuffix="" spaceabove="0" bullet="none" pagebreak-before="false"><Equation executable="false" style="2D Output" display="LUkjbWlHNiMvSSttb2R1bGVuYW1lRzYiSSxUeXBlc2V0dGluZ0dJKF9zeXNsaWJHRic2JVE1b3V0cHV0fnJlZGlyZWN0ZWQuLi5GJy8lJ2l0YWxpY0dRJXRydWVGJy8lLG1hdGh2YXJpYW50R1EnaXRhbGljRic=">LUkjbWlHNiMvSSttb2R1bGVuYW1lRzYiSSxUeXBlc2V0dGluZ0dJKF9zeXNsaWJHRic2JVE1b3V0cHV0fnJlZGlyZWN0ZWQuLi5GJy8lJ2l0YWxpY0dRJXRydWVGJy8lLG1hdGh2YXJpYW50R1EnaXRhbGljRic=</Equation></Text-field>
</Output>
</Group>
<Group view="presentation" hide-input="true" hide-output="false" inline-output="false" labelreference="L674" drawlabel="true" redirect-source="L701">
<Input>
<Text-field prompt="&gt; " style="Maple Input" layout="Normal">print(<Label label="L701" view="label" executable="true"></Label>); # input placeholder</Text-field>
</Input>
</Group></Presentation-Block><Presentation-Block>
<Group view="presentation" hide-input="false" hide-output="true" inline-output="false" labelreference="L676" drawlabel="true">
<Input>
<Text-field prompt="&gt; " style="Maple Input" layout="Normal"><Equation executable="true" style="2D Input" input-equation="L0 := 1.0:" display="LUklbXJvd0c2Iy9JK21vZHVsZW5hbWVHNiJJLFR5cGVzZXR0aW5nR0koX3N5c2xpYkdGJzYoLUkjbWlHRiQ2JVEjTDBGJy8lJ2l0YWxpY0dRJXRydWVGJy8lLG1hdGh2YXJpYW50R1EnaXRhbGljRictSSNtb0dGJDYtUSomY29sb25lcTtGJy9GM1Enbm9ybWFsRicvJSZmZW5jZUdRJmZhbHNlRicvJSpzZXBhcmF0b3JHRj0vJSlzdHJldGNoeUdGPS8lKnN5bW1ldHJpY0dGPS8lKGxhcmdlb3BHRj0vJS5tb3ZhYmxlbGltaXRzR0Y9LyUnYWNjZW50R0Y9LyUnbHNwYWNlR1EsMC4yNzc3Nzc4ZW1GJy8lJ3JzcGFjZUdGTC1JI21uR0YkNiRRJDEuMEYnRjktRjY2LVEiOkYnRjlGO0Y+RkBGQkZERkZGSEZKRk0vJStleGVjdXRhYmxlR0Y9Rjk=">QyQ+SSNMMEc2IiQiIzUhIiJGKA==</Equation></Text-field>
</Input>
</Group></Presentation-Block><Presentation-Block>
<Group view="presentation" hide-input="false" hide-output="true" inline-output="false" labelreference="L682" drawlabel="true" redirect-target="L679">
<Input>
<Text-field prompt="&gt; " style="Maple Input" layout="Normal"><Equation executable="true" style="2D Input" input-equation="alpha := .1:" display="LUklbXJvd0c2Iy9JK21vZHVsZW5hbWVHNiJJLFR5cGVzZXR0aW5nR0koX3N5c2xpYkdGJzYoLUkjbWlHRiQ2JVEmYWxwaGFGJy8lJ2l0YWxpY0dRJmZhbHNlRicvJSxtYXRodmFyaWFudEdRJ25vcm1hbEYnLUkjbW9HRiQ2LVEqJmNvbG9uZXE7RidGMi8lJmZlbmNlR0YxLyUqc2VwYXJhdG9yR0YxLyUpc3RyZXRjaHlHRjEvJSpzeW1tZXRyaWNHRjEvJShsYXJnZW9wR0YxLyUubW92YWJsZWxpbWl0c0dGMS8lJ2FjY2VudEdGMS8lJ2xzcGFjZUdRLDAuMjc3Nzc3OGVtRicvJSdyc3BhY2VHRkktSSNtbkdGJDYkUSQwLjFGJ0YyLUY2Ni1RIjpGJ0YyRjlGO0Y9Rj9GQUZDRkVGR0ZKLyUrZXhlY3V0YWJsZUdGMUYy">QyQ+SSZhbHBoYUc2IiQiIiIhIiJGKA==</Equation></Text-field>
</Input>
<Output>
<Text-field superscript="false" placeholder="false" executable="false" selection-placeholder="false" italic="false" size="12" bold="false" subscript="false" family="Times New Roman" opaque="false" underline="false" background="[255,255,255]" readonly="false" foreground="[0,0,0]" alignment="centred" firstindent="0" spacebelow="0" leftmargin="0" linespacing="0.0" initial="0" linebreak="space" rightmargin="0" bulletsuffix="" spaceabove="0" bullet="none" pagebreak-before="false"><Equation executable="false" style="2D Output" display="LUkjbWlHNiMvSSttb2R1bGVuYW1lRzYiSSxUeXBlc2V0dGluZ0dJKF9zeXNsaWJHRic2JVE1b3V0cHV0fnJlZGlyZWN0ZWQuLi5GJy8lJ2l0YWxpY0dRJXRydWVGJy8lLG1hdGh2YXJpYW50R1EnaXRhbGljRic=">LUkjbWlHNiMvSSttb2R1bGVuYW1lRzYiSSxUeXBlc2V0dGluZ0dJKF9zeXNsaWJHRic2JVE1b3V0cHV0fnJlZGlyZWN0ZWQuLi5GJy8lJ2l0YWxpY0dRJXRydWVGJy8lLG1hdGh2YXJpYW50R1EnaXRhbGljRic=</Equation></Text-field>
</Output>
</Group>
<Group view="presentation" hide-input="true" hide-output="false" inline-output="false" labelreference="L679" drawlabel="true" redirect-source="L682">
<Input>
<Text-field prompt="&gt; " style="Maple Input" layout="Normal">print(<Label label="L682" view="label" executable="true"></Label>); # input placeholder</Text-field>
</Input>
</Group>
<Group view="presentation" hide-input="false" hide-output="true" inline-output="false" labelreference="L693" drawlabel="true" redirect-target="L119">
<Input>
<Text-field prompt="&gt; " style="Maple Input" layout="Normal"></Text-field>
</Input>
</Group>
<Group view="presentation" hide-input="true" hide-output="false" inline-output="false" labelreference="L699" drawlabel="true" redirect-source="L110">
<Input>
<Text-field prompt="&gt; " style="Maple Input" layout="Normal">print(<Label label="L110" view="label" executable="true"></Label>); # input placeholder</Text-field>
</Input>
<Output>
<Text-field style="2D Output" layout="Maple Output"><Equation executable="false" style="2D Output">NiI=</Equation></Text-field>
</Output>
</Group></Presentation-Block><Presentation-Block>
<Group view="presentation" hide-input="false" hide-output="true" inline-output="false" labelreference="L691" drawlabel="true" redirect-target="L672">
<Input>
<Text-field prompt="&gt; " style="Maple Input" layout="Normal"><Equation executable="true" style="2D Input" input-equation="L := proc (t) options operator, arrow; L0*exp(alpha*t) end proc:" display="LUklbXJvd0c2Iy9JK21vZHVsZW5hbWVHNiJJLFR5cGVzZXR0aW5nR0koX3N5c2xpYkdGJzYsLUkjbWlHRiQ2JVEiTEYnLyUnaXRhbGljR1EldHJ1ZUYnLyUsbWF0aHZhcmlhbnRHUSdpdGFsaWNGJy1JKG1mZW5jZWRHRiQ2JC1GIzYlLUYsNiVRInRGJ0YvRjIvJStleGVjdXRhYmxlR1EmZmFsc2VGJy9GM1Enbm9ybWFsRidGQC1JI21vR0YkNi1RKiZjb2xvbmVxO0YnRkAvJSZmZW5jZUdGPy8lKnNlcGFyYXRvckdGPy8lKXN0cmV0Y2h5R0Y/LyUqc3ltbWV0cmljR0Y/LyUobGFyZ2VvcEdGPy8lLm1vdmFibGVsaW1pdHNHRj8vJSdhY2NlbnRHRj8vJSdsc3BhY2VHUSwwLjI3Nzc3NzhlbUYnLyUncnNwYWNlR0ZWLUYsNiVRI0wwRidGL0YyLUZDNi1RJyZzZG90O0YnRkBGRkZIRkpGTEZORlBGUi9GVVEmMC4wZW1GJy9GWEZqbi1GLDYlUSRleHBGJy9GMEY/RkAtRjY2JC1GIzYnLUYsNiVRJmFscGhhRidGX29GQEZmbkY6Rj1GQEZALUZDNi1RIjpGJ0ZARkZGSEZKRkxGTkZQRlJGVEZXRj1GQA==">QyQ+SSJMRzYiZio2I0kidEdGJUYlNiRJKW9wZXJhdG9yR0YlSSZhcnJvd0dGJUYlKiZJI0wwR0YlIiIiLUkkZXhwR0YlNiMqJkkmYWxwaGFHRiVGLjkkRi5GLkYlRiVGJSEiIg==</Equation></Text-field>
</Input>
<Output>
<Text-field superscript="false" placeholder="false" executable="false" selection-placeholder="false" italic="false" size="12" bold="false" subscript="false" family="Times New Roman" opaque="false" underline="false" background="[255,255,255]" readonly="false" foreground="[0,0,0]" alignment="centred" firstindent="0" spacebelow="0" leftmargin="0" linespacing="0.0" initial="0" linebreak="space" rightmargin="0" bulletsuffix="" spaceabove="0" bullet="none" pagebreak-before="false"><Equation executable="false" style="2D Output" display="LUkjbWlHNiMvSSttb2R1bGVuYW1lRzYiSSxUeXBlc2V0dGluZ0dJKF9zeXNsaWJHRic2JVE1b3V0cHV0fnJlZGlyZWN0ZWQuLi5GJy8lJ2l0YWxpY0dRJXRydWVGJy8lLG1hdGh2YXJpYW50R1EnaXRhbGljRic=">LUkjbWlHNiMvSSttb2R1bGVuYW1lRzYiSSxUeXBlc2V0dGluZ0dJKF9zeXNsaWJHRic2JVE1b3V0cHV0fnJlZGlyZWN0ZWQuLi5GJy8lJ2l0YWxpY0dRJXRydWVGJy8lLG1hdGh2YXJpYW50R1EnaXRhbGljRic=</Equation></Text-field>
</Output>
</Group>
<Group view="presentation" hide-input="true" hide-output="false" inline-output="false" labelreference="L672" drawlabel="true" redirect-source="L691">
<Input>
<Text-field prompt="&gt; " style="Maple Input" layout="Normal">print(<Label label="L691" view="label" executable="true"></Label>); # input placeholder</Text-field>
</Input>
</Group></Presentation-Block><Presentation-Block>
<Group view="presentation" hide-input="false" hide-output="true" inline-output="false" labelreference="L698" drawlabel="true" redirect-target="L145">
<Input>
<Text-field prompt="&gt; " style="Maple Input" layout="Normal"><Equation executable="true" style="2D Input" input-equation="DD := 0.1e-1:" display="LUklbXJvd0c2Iy9JK21vZHVsZW5hbWVHNiJJLFR5cGVzZXR0aW5nR0koX3N5c2xpYkdGJzYoLUkjbWlHRiQ2JVEjRERGJy8lJ2l0YWxpY0dRJXRydWVGJy8lLG1hdGh2YXJpYW50R1EnaXRhbGljRictSSNtb0dGJDYtUSomY29sb25lcTtGJy9GM1Enbm9ybWFsRicvJSZmZW5jZUdRJmZhbHNlRicvJSpzZXBhcmF0b3JHRj0vJSlzdHJldGNoeUdGPS8lKnN5bW1ldHJpY0dGPS8lKGxhcmdlb3BHRj0vJS5tb3ZhYmxlbGltaXRzR0Y9LyUnYWNjZW50R0Y9LyUnbHNwYWNlR1EsMC4yNzc3Nzc4ZW1GJy8lJ3JzcGFjZUdGTC1JI21uR0YkNiRRJTAuMDFGJ0Y5LUY2Ni1RIjpGJ0Y5RjtGPkZARkJGREZGRkhGSkZNLyUrZXhlY3V0YWJsZUdGPUY5">QyQ+SSNEREc2IiQiIiIhIiMhIiI=</Equation></Text-field>
</Input>
</Group>
<Group view="presentation" hide-input="false" hide-output="true" inline-output="false" labelreference="L704" drawlabel="true" redirect-target="L145">
<Input>
<Text-field prompt="&gt; " style="Maple Input" layout="Normal">
</Text-field>
</Input>
</Group>
<Group view="presentation" hide-input="false" hide-output="true" inline-output="false" labelreference="L681" drawlabel="true" redirect-target="L677">
<Input>
<Text-field prompt="&gt; " style="Maple Input" layout="Normal"><Equation executable="true" style="2D Input" input-equation="k1 := .1:" display="LUklbXJvd0c2Iy9JK21vZHVsZW5hbWVHNiJJLFR5cGVzZXR0aW5nR0koX3N5c2xpYkdGJzYoLUkjbWlHRiQ2JVEjazFGJy8lJ2l0YWxpY0dRJXRydWVGJy8lLG1hdGh2YXJpYW50R1EnaXRhbGljRictSSNtb0dGJDYtUSomY29sb25lcTtGJy9GM1Enbm9ybWFsRicvJSZmZW5jZUdRJmZhbHNlRicvJSpzZXBhcmF0b3JHRj0vJSlzdHJldGNoeUdGPS8lKnN5bW1ldHJpY0dGPS8lKGxhcmdlb3BHRj0vJS5tb3ZhYmxlbGltaXRzR0Y9LyUnYWNjZW50R0Y9LyUnbHNwYWNlR1EsMC4yNzc3Nzc4ZW1GJy8lJ3JzcGFjZUdGTC1JI21uR0YkNiRRJDAuMUYnRjktRjY2LVEiOkYnRjlGO0Y+RkBGQkZERkZGSEZKRk0vJStleGVjdXRhYmxlR0Y9Rjk=">QyQ+SSNrMUc2IiQiIiIhIiJGKA==</Equation></Text-field>
</Input>
<Output>
<Text-field superscript="false" placeholder="false" executable="false" selection-placeholder="false" italic="false" size="12" bold="false" subscript="false" family="Times New Roman" opaque="false" underline="false" background="[255,255,255]" readonly="false" foreground="[0,0,0]" alignment="centred" firstindent="0" spacebelow="0" leftmargin="0" linespacing="0.0" initial="0" linebreak="space" rightmargin="0" bulletsuffix="" spaceabove="0" bullet="none" pagebreak-before="false"><Equation executable="false" style="2D Output" display="LUkjbWlHNiMvSSttb2R1bGVuYW1lRzYiSSxUeXBlc2V0dGluZ0dJKF9zeXNsaWJHRic2JVE1b3V0cHV0fnJlZGlyZWN0ZWQuLi5GJy8lJ2l0YWxpY0dRJXRydWVGJy8lLG1hdGh2YXJpYW50R1EnaXRhbGljRic=">LUkjbWlHNiMvSSttb2R1bGVuYW1lRzYiSSxUeXBlc2V0dGluZ0dJKF9zeXNsaWJHRic2JVE1b3V0cHV0fnJlZGlyZWN0ZWQuLi5GJy8lJ2l0YWxpY0dRJXRydWVGJy8lLG1hdGh2YXJpYW50R1EnaXRhbGljRic=</Equation></Text-field>
</Output>
</Group>
<Group view="presentation" hide-input="true" hide-output="false" inline-output="false" labelreference="L677" drawlabel="true" redirect-source="L681">
<Input>
<Text-field prompt="&gt; " style="Maple Input" layout="Normal">print(<Label label="L681" view="label" executable="true"></Label>); # input placeholder</Text-field>
</Input>
</Group></Presentation-Block><Presentation-Block>
<Group view="presentation" hide-input="false" hide-output="true" inline-output="false" labelreference="L694" drawlabel="true" redirect-target="L680">
<Input>
<Text-field prompt="&gt; " style="Maple Input" layout="Normal"><Equation executable="true" style="2D Input" input-equation="TT := proc (t) options operator, arrow; (1/2)*DD*(1-exp(-2*alpha*t))/(alpha*L0^2) end proc:" display="LUklbXJvd0c2Iy9JK21vZHVsZW5hbWVHNiJJLFR5cGVzZXR0aW5nR0koX3N5c2xpYkdGJzYrLUkjbWlHRiQ2JVEjVFRGJy8lJ2l0YWxpY0dRJXRydWVGJy8lLG1hdGh2YXJpYW50R1EnaXRhbGljRictSShtZmVuY2VkR0YkNiQtRiM2JS1GLDYlUSJ0RidGL0YyLyUrZXhlY3V0YWJsZUdRJmZhbHNlRicvRjNRJ25vcm1hbEYnRkAtSSNtb0dGJDYtUSomY29sb25lcTtGJ0ZALyUmZmVuY2VHRj8vJSpzZXBhcmF0b3JHRj8vJSlzdHJldGNoeUdGPy8lKnN5bW1ldHJpY0dGPy8lKGxhcmdlb3BHRj8vJS5tb3ZhYmxlbGltaXRzR0Y/LyUnYWNjZW50R0Y/LyUnbHNwYWNlR1EsMC4yNzc3Nzc4ZW1GJy8lJ3JzcGFjZUdGVi1JJm1mcmFjR0YkNigtRiM2Jy1GLDYlUSNEREYnRi9GMi1GQzYtUScmc2RvdDtGJ0ZARkZGSEZKRkxGTkZQRlIvRlVRJjAuMGVtRicvRlhGX28tRjY2JC1GIzYoLUkjbW5HRiQ2JFEiMUYnRkAtRkM2LVEoJm1pbnVzO0YnRkBGRkZIRkpGTEZORlBGUi9GVVEsMC4yMjIyMjIyZW1GJy9GWEZdcC1GLDYlUSRleHBGJy9GMEY/RkAtRjY2JC1GIzYqLUZDNi1RKiZ1bWludXMwO0YnRkBGRkZIRkpGTEZORlBGUkZccEZecC1GZm82JFEiMkYnRkBGW28tRiw2JVEmYWxwaGFGJ0ZicEZARltvRjpGPUZARkBGPUZARkBGPUZALUYjNilGanBGW29GXXFGW28tSSVtc3VwR0YkNiUtRiw2JVEjTDBGJ0YvRjItRiM2JUZqcEYvRjIvJTFzdXBlcnNjcmlwdHNoaWZ0R1EiMEYnRi9GMi8lLmxpbmV0aGlja25lc3NHRmhvLyUrZGVub21hbGlnbkdRJ2NlbnRlckYnLyUpbnVtYWxpZ25HRmFyLyUpYmV2ZWxsZWRHRj8tRkM2LVEiOkYnRkBGRkZIRkpGTEZORlBGUkZURlctSSdtc3BhY2VHRiQ2Ji8lJ2hlaWdodEdRJjAuMGV4RicvJSZ3aWR0aEdGX28vJSZkZXB0aEdGXnMvJSpsaW5lYnJlYWtHUShuZXdsaW5lRictRkM2LVEifkYnRkBGRkZIRkpGTEZORlBGUkZeb0Zgb0Y9RkA=">QyQ+SSNUVEc2ImYqNiNJInRHRiVGJTYkSSlvcGVyYXRvckdGJUkmYXJyb3dHRiVGJSwkKipJI0RER0YlIiIiLCZGL0YvLUkkZXhwR0YlNiMsJComSSZhbHBoYUdGJUYvOSRGLyEiIyEiIkYvRjZGOUkjTDBHRiVGOCNGLyIiI0YlRiVGJUY5</Equation></Text-field>
</Input>
<Output>
<Text-field superscript="false" placeholder="false" executable="false" selection-placeholder="false" italic="false" size="12" bold="false" subscript="false" family="Times New Roman" opaque="false" underline="false" background="[255,255,255]" readonly="false" foreground="[0,0,0]" alignment="centred" firstindent="0" spacebelow="0" leftmargin="0" linespacing="0.0" initial="0" linebreak="space" rightmargin="0" bulletsuffix="" spaceabove="0" bullet="none" pagebreak-before="false"><Equation executable="false" style="2D Output" display="LUkjbWlHNiMvSSttb2R1bGVuYW1lRzYiSSxUeXBlc2V0dGluZ0dJKF9zeXNsaWJHRic2JVE1b3V0cHV0fnJlZGlyZWN0ZWQuLi5GJy8lJ2l0YWxpY0dRJXRydWVGJy8lLG1hdGh2YXJpYW50R1EnaXRhbGljRic=">LUkjbWlHNiMvSSttb2R1bGVuYW1lRzYiSSxUeXBlc2V0dGluZ0dJKF9zeXNsaWJHRic2JVE1b3V0cHV0fnJlZGlyZWN0ZWQuLi5GJy8lJ2l0YWxpY0dRJXRydWVGJy8lLG1hdGh2YXJpYW50R1EnaXRhbGljRic=</Equation></Text-field>
</Output>
</Group>
<Group view="presentation" hide-input="true" hide-output="false" inline-output="false" labelreference="L680" drawlabel="true" redirect-source="L694">
<Input>
<Text-field prompt="&gt; " style="Maple Input" layout="Normal">print(<Label label="L694" view="label" executable="true"></Label>); # input placeholder</Text-field>
</Input>
</Group></Presentation-Block><Presentation-Block>
<Group view="presentation" hide-input="false" hide-output="true" inline-output="false" labelreference="L692" drawlabel="true" redirect-target="L690">
<Input>
<Text-field style="Text" executable="true" layout="Normal"><Equation executable="true" style="2D Input" input-equation="PPsi1[0] := Gamma/L0:" display="LUklbXJvd0c2Iy9JK21vZHVsZW5hbWVHNiJJLFR5cGVzZXR0aW5nR0koX3N5c2xpYkdGJzYpLUkjbWlHRiQ2JVEmUFBzaTFGJy8lJ2l0YWxpY0dRJXRydWVGJy8lLG1hdGh2YXJpYW50R1EnaXRhbGljRictSShtZmVuY2VkR0YkNiYtRiM2JS1JI21uR0YkNiRRIjBGJy9GM1Enbm9ybWFsRicvJStleGVjdXRhYmxlR1EmZmFsc2VGJ0Y+Rj4vJSVvcGVuR1EiW0YnLyUmY2xvc2VHUSJdRictSSNtb0dGJDYtUSomY29sb25lcTtGJ0Y+LyUmZmVuY2VHRkIvJSpzZXBhcmF0b3JHRkIvJSlzdHJldGNoeUdGQi8lKnN5bW1ldHJpY0dGQi8lKGxhcmdlb3BHRkIvJS5tb3ZhYmxlbGltaXRzR0ZCLyUnYWNjZW50R0ZCLyUnbHNwYWNlR1EsMC4yNzc3Nzc4ZW1GJy8lJ3JzcGFjZUdGZ24tSSZtZnJhY0dGJDYoLUYsNiVRJkdhbW1hRicvRjBGQkY+LUYjNiUtRiw2JVEjTDBGJ0YvRjJGL0YyLyUubGluZXRoaWNrbmVzc0dRIjFGJy8lK2Rlbm9tYWxpZ25HUSdjZW50ZXJGJy8lKW51bWFsaWduR0ZbcC8lKWJldmVsbGVkR0ZCLUZKNi1RIjpGJ0Y+Rk1GT0ZRRlNGVUZXRllGZW5GaG5GQEY+">QyQ+JkkmUFBzaTFHNiI2IyIiISomSSZHYW1tYUdGJiIiIkkjTDBHRiYhIiJGLQ==</Equation></Text-field>
</Input>
<Output>
<Text-field superscript="false" placeholder="false" executable="false" selection-placeholder="false" italic="false" size="12" bold="false" subscript="false" family="Times New Roman" opaque="false" underline="false" background="[255,255,255]" readonly="false" foreground="[0,0,0]" alignment="centred" firstindent="0" spacebelow="0" leftmargin="0" linespacing="0.0" initial="0" linebreak="space" rightmargin="0" bulletsuffix="" spaceabove="0" bullet="none" pagebreak-before="false"><Equation executable="false" style="2D Output" display="LUkjbWlHNiMvSSttb2R1bGVuYW1lRzYiSSxUeXBlc2V0dGluZ0dJKF9zeXNsaWJHRic2JVE1b3V0cHV0fnJlZGlyZWN0ZWQuLi5GJy8lJ2l0YWxpY0dRJXRydWVGJy8lLG1hdGh2YXJpYW50R1EnaXRhbGljRic=">LUkjbWlHNiMvSSttb2R1bGVuYW1lRzYiSSxUeXBlc2V0dGluZ0dJKF9zeXNsaWJHRic2JVE1b3V0cHV0fnJlZGlyZWN0ZWQuLi5GJy8lJ2l0YWxpY0dRJXRydWVGJy8lLG1hdGh2YXJpYW50R1EnaXRhbGljRic=</Equation></Text-field>
</Output>
</Group>
<Group view="presentation" hide-input="true" hide-output="false" inline-output="false" labelreference="L690" drawlabel="true" redirect-source="L692">
<Input>
<Text-field prompt="&gt; " style="Maple Input" layout="Normal">print(<Label label="L692" view="label" executable="true"></Label>); # input placeholder</Text-field>
</Input>
</Group>
<Group view="presentation" hide-input="true" hide-output="false" inline-output="false" labelreference="L686" drawlabel="true" redirect-source="L15">
<Input>
<Text-field prompt="&gt; " style="Maple Input" layout="Normal">print(<Label label="L15" view="label" executable="true"></Label>); # input placeholder</Text-field>
</Input>
<Output>
<Text-field style="2D Output" layout="Maple Output"><Equation executable="false" style="2D Output">NiI=</Equation></Text-field>
</Output>
</Group></Presentation-Block><Presentation-Block>
<Group view="presentation" hide-input="false" hide-output="true" inline-output="false" labelreference="L1172" drawlabel="true" redirect-target="L1173">
<Input>
<Text-field prompt="&gt; " style="Maple Input" layout="Normal"><Equation executable="true" style="2D Input" input-equation="for n to NN do PPsi1[n] := 2*sin(n*Pi*Gamma/L0)/(n*Pi) end do:" display="LUklbXJvd0c2Iy9JK21vZHVsZW5hbWVHNiJJLFR5cGVzZXR0aW5nR0koX3N5c2xpYkdGJzZFLUkjbW9HRiQ2L1EkZm9yRicvJSVib2xkR1EldHJ1ZUYnLyUsbWF0aHZhcmlhbnRHUSVib2xkRicvJStmb250d2VpZ2h0R0Y0LyUmZmVuY2VHUSZmYWxzZUYnLyUqc2VwYXJhdG9yR0Y5LyUpc3RyZXRjaHlHRjkvJSpzeW1tZXRyaWNHRjkvJShsYXJnZW9wR0Y5LyUubW92YWJsZWxpbWl0c0dGOS8lJ2FjY2VudEdGOS8lJ2xzcGFjZUdRJjAuMGVtRicvJSdyc3BhY2VHRkgtRiw2LVEifkYnL0YzUSdub3JtYWxGJ0Y3RjpGPEY+RkBGQkZERkZGSS1JI21pR0YkNiVRIm5GJy8lJ2l0YWxpY0dGMS9GM1EnaXRhbGljRidGSy1GLDYvUSVmcm9tRidGL0YyRjVGN0Y6RjxGPkZARkJGREZGRklGSy1JI21uR0YkNiRRIjFGJ0ZORkstRiw2L1EjYnlGJ0YvRjJGNUY3RjpGPEY+RkBGQkZERkZGSUZLRmVuRkstRiw2L1EjdG9GJ0YvRjJGNUY3RjpGPEY+RkBGQkZERkZGSUZLLUZRNiVRI05ORidGVEZWRkstRiw2L1EjZG9GJ0YvRjJGNUY3RjpGPEY+RkBGQkZERkZGSS1JJ21zcGFjZUdGJDYmLyUnaGVpZ2h0R1EmMC4wZXhGJy8lJndpZHRoR0ZILyUmZGVwdGhHRmpvLyUqbGluZWJyZWFrR1EobmV3bGluZUYnRkstRlE2JVEmUFBzaTFGJ0ZURlYtSShtZmVuY2VkR0YkNiYtRiM2JUZQLyUrZXhlY3V0YWJsZUdGOUZORk4vJSVvcGVuR1EiW0YnLyUmY2xvc2VHUSJdRictRiw2LVEqJmNvbG9uZXE7RidGTkY3RjpGPEY+RkBGQkZEL0ZHUSwwLjI3Nzc3NzhlbUYnL0ZKRmZxLUkmbWZyYWNHRiQ2KC1GZm42JFEiMkYnRk4tRiM2J0ZQLUYsNi1RJyZzZG90O0YnRk5GN0Y6RjxGPkZARkJGREZGRkktRlE2JVEjUGlGJy9GVUY5Rk5GVEZWLyUubGluZXRoaWNrbmVzc0dGaG4vJStkZW5vbWFsaWduR1EnY2VudGVyRicvJSludW1hbGlnbkdGW3MvJSliZXZlbGxlZEdGOUZgci1GUTYlUSRzaW5GJ0ZmckZOLUZmcDYkLUYjNiUtRmlxNigtRiM2KUZQRmByRmNyRmByLUZRNiVRJkdhbW1hRidGZnJGTkZqcEZOLUYjNiUtRlE2JVEjTDBGJ0ZURlZGVEZWRmdyRmlyRlxzRl5zRmpwRk5GTi1GUTYjUSFGJ0Zlby1GZm82JkZob0ZbcEZdcC9GYHBRJWF1dG9GJy1GLDYvUSRlbmRGJ0YvRjJGNUY3RjpGPEY+RkBGQkZERkZGSUZLRmJvLUYsNi1RIjpGJ0ZORjdGOkY8Rj5GQEZCRkRGZXFGZ3FGanBGTg==">QyQ/KEkibkc2IiIiIkYmSSNOTkdGJUkldHJ1ZUclKnByb3RlY3RlZEc+JkkmUFBzaTFHRiU2I0YkLCQqKEYkISIiSSNQaUdGKUYwLUkkc2luR0YlNiMqKkYkRiZGMUYmSSZHYW1tYUdGJUYmSSNMMEdGJUYwRiYiIiNGMA==</Equation></Text-field>
</Input>
<Output>
<Text-field superscript="false" placeholder="false" executable="false" selection-placeholder="false" italic="false" size="12" bold="false" subscript="false" family="Times New Roman" opaque="false" underline="false" background="[255,255,255]" readonly="false" foreground="[0,0,0]" alignment="centred" firstindent="0" spacebelow="0" leftmargin="0" linespacing="0.0" initial="0" linebreak="space" rightmargin="0" bulletsuffix="" spaceabove="0" bullet="none" pagebreak-before="false"><Equation executable="false" style="2D Output" display="LUkjbWlHNiMvSSttb2R1bGVuYW1lRzYiSSxUeXBlc2V0dGluZ0dJKF9zeXNsaWJHRic2JVE1b3V0cHV0fnJlZGlyZWN0ZWQuLi5GJy8lJ2l0YWxpY0dRJXRydWVGJy8lLG1hdGh2YXJpYW50R1EnaXRhbGljRic=">LUkjbWlHNiMvSSttb2R1bGVuYW1lRzYiSSxUeXBlc2V0dGluZ0dJKF9zeXNsaWJHRic2JVE1b3V0cHV0fnJlZGlyZWN0ZWQuLi5GJy8lJ2l0YWxpY0dRJXRydWVGJy8lLG1hdGh2YXJpYW50R1EnaXRhbGljRic=</Equation></Text-field>
</Output>
</Group>
<Group view="presentation" hide-input="true" hide-output="false" inline-output="false" labelreference="L1173" drawlabel="true" redirect-source="L1172">
<Input>
<Text-field prompt="&gt; " style="Maple Input" layout="Normal">%;</Text-field>
</Input>
</Group>
<Group view="presentation" hide-input="false" hide-output="true" inline-output="false" labelreference="L697" drawlabel="true">
<Input>
<Text-field prompt="&gt; " style="Maple Input" layout="Normal"><Equation executable="true" style="2D Input" input-equation="" display="LUklbXJvd0c2Iy9JK21vZHVsZW5hbWVHNiJJLFR5cGVzZXR0aW5nR0koX3N5c2xpYkdGJzYlLUkjbWlHRiQ2I1EhRicvJStleGVjdXRhYmxlR1EmZmFsc2VGJy8lLG1hdGh2YXJpYW50R1Enbm9ybWFsRic=">LUklbXJvd0c2Iy9JK21vZHVsZW5hbWVHNiJJLFR5cGVzZXR0aW5nR0koX3N5c2xpYkdGJzYjLUkjbWlHRiQ2I1EhRic=</Equation></Text-field>
</Input>
</Group>
<Group view="presentation" hide-input="false" hide-output="true" inline-output="false" labelreference="L695" drawlabel="true">
<Input>
<Text-field prompt="&gt; " style="Maple Input" layout="Normal">
</Text-field>
</Input>
</Group></Presentation-Block><Presentation-Block>
<Group view="presentation" hide-input="false" hide-output="true" inline-output="false" labelreference="L688" drawlabel="true" redirect-target="L700">
<Input>
<Text-field prompt="&gt; " style="Maple Input" layout="Normal"><Equation executable="true" style="2D Input" input-equation="" display="LUklbXJvd0c2Iy9JK21vZHVsZW5hbWVHNiJJLFR5cGVzZXR0aW5nR0koX3N5c2xpYkdGJzYlLUkjbWlHRiQ2I1EhRicvJStleGVjdXRhYmxlR1EmZmFsc2VGJy8lLG1hdGh2YXJpYW50R1Enbm9ybWFsRic=">JSFH</Equation></Text-field>
</Input>
<Output>
<Text-field superscript="false" placeholder="false" executable="false" selection-placeholder="false" italic="false" size="12" bold="false" subscript="false" family="Times New Roman" opaque="false" underline="false" background="[255,255,255]" readonly="false" foreground="[0,0,0]" alignment="centred" firstindent="0" spacebelow="0" leftmargin="0" linespacing="0.0" initial="0" linebreak="space" rightmargin="0" bulletsuffix="" spaceabove="0" bullet="none" pagebreak-before="false"><Equation executable="false" style="2D Output" display="LUkjbWlHNiMvSSttb2R1bGVuYW1lRzYiSSxUeXBlc2V0dGluZ0dJKF9zeXNsaWJHRic2JVE1b3V0cHV0fnJlZGlyZWN0ZWQuLi5GJy8lJ2l0YWxpY0dRJXRydWVGJy8lLG1hdGh2YXJpYW50R1EnaXRhbGljRic=">LUkjbWlHNiMvSSttb2R1bGVuYW1lRzYiSSxUeXBlc2V0dGluZ0dJKF9zeXNsaWJHRic2JVE1b3V0cHV0fnJlZGlyZWN0ZWQuLi5GJy8lJ2l0YWxpY0dRJXRydWVGJy8lLG1hdGh2YXJpYW50R1EnaXRhbGljRic=</Equation></Text-field>
</Output>
</Group>
<Group view="presentation" hide-input="true" hide-output="false" inline-output="false" labelreference="L700" drawlabel="true" redirect-source="L688">
<Input>
<Text-field prompt="&gt; " style="Maple Input" layout="Normal">print(<Label label="L688" view="label" executable="true"></Label>); # input placeholder</Text-field>
</Input>
</Group>
<Group view="presentation" hide-input="false" hide-output="true" inline-output="false" labelreference="L683" drawlabel="true" redirect-target="L117">
<Input>
<Text-field prompt="&gt; " style="Maple Input" layout="Normal"><Equation executable="false" style="2D Math" input-equation="" display="LUklbXJvd0c2Iy9JK21vZHVsZW5hbWVHNiJJLFR5cGVzZXR0aW5nR0koX3N5c2xpYkdGJzYkLUkjbWlHRiQ2I1EhRicvJSxtYXRodmFyaWFudEdRJ25vcm1hbEYn">JSFH</Equation></Text-field>
</Input>
</Group></Presentation-Block><Presentation-Block>
<Group view="presentation" hide-input="false" hide-output="true" inline-output="false" labelreference="L675" drawlabel="true" redirect-target="L17">
<Input>
<Text-field prompt="&gt; " style="Maple Input" layout="Normal"><Equation executable="true" style="2D Input" input-equation="aa1 := proc (x, t) options operator, arrow; sum(PPsi1[i]*cos(i*Pi*x/L(t))*exp(-TT(t)*i^2*Pi^2)*exp(-t*(alpha+k1)), i = 0 .. NN) end proc:" display="LUklbXJvd0c2Iy9JK21vZHVsZW5hbWVHNiJJLFR5cGVzZXR0aW5nR0koX3N5c2xpYkdGJzYrLUkjbWlHRiQ2JVEkYWExRicvJSdpdGFsaWNHUSV0cnVlRicvJSxtYXRodmFyaWFudEdRJ2l0YWxpY0YnLUkjbW9HRiQ2LVEqJmNvbG9uZXE7RicvRjNRJ25vcm1hbEYnLyUmZmVuY2VHUSZmYWxzZUYnLyUqc2VwYXJhdG9yR0Y9LyUpc3RyZXRjaHlHRj0vJSpzeW1tZXRyaWNHRj0vJShsYXJnZW9wR0Y9LyUubW92YWJsZWxpbWl0c0dGPS8lJ2FjY2VudEdGPS8lJ2xzcGFjZUdRLDAuMjc3Nzc3OGVtRicvJSdyc3BhY2VHRkwtSShtZmVuY2VkR0YkNiQtRiM2Jy1GLDYlUSJ4RidGL0YyLUY2Ni1RIixGJ0Y5RjsvRj9GMUZARkJGREZGRkgvRktRJjAuMGVtRicvRk5RLDAuMzMzMzMzM2VtRictRiw2JVEidEYnRi9GMi8lK2V4ZWN1dGFibGVHRj1GOUY5LUY2Ni1RKCZzcmFycjtGJ0Y5RjtGPkZARkJGREZGRkhGZW4vRk5GZm4tRiw2JVEkc3VtRidGL0YyLUZQNiQtRiM2NS1GLDYlUSZQUHNpMUYnRi9GMi1GUDYmLUYjNiUtRiw2JVEiaUYnRi9GMkZcb0Y5RjkvJSVvcGVuR1EiW0YnLyUmY2xvc2VHUSJdRictRjY2LVEnJnNkb3Q7RidGOUY7Rj5GQEZCRkRGRkZIRmVuRmFvLUYsNiVRJGNvc0YnL0YwRj1GOS1GUDYkLUYjNiUtSSZtZnJhY0dGJDYoLUYjNilGYHBGaXAtRiw2JVEjUGlGJ0ZfcUY5RmlwRlRGXG9GOS1GIzYmLUYsNiVRIkxGJ0YvRjItRlA2JC1GIzYlRmluRi9GMkY5Ri9GMi8lLmxpbmV0aGlja25lc3NHUSIxRicvJStkZW5vbWFsaWduR1EnY2VudGVyRicvJSludW1hbGlnbkdGanIvJSliZXZlbGxlZEdGPUZcb0Y5RjlGaXAtRiw2JVEkZXhwRidGX3FGOS1GUDYkLUYjNiktRjY2LVEqJnVtaW51czA7RidGOUY7Rj5GQEZCRkRGRkZIL0ZLUSwwLjIyMjIyMjJlbUYnL0ZORmpzLUYsNiVRI1RURidGL0YyLUZQNiQtRiM2JUZpbkZcb0Y5RjlGaXAtSSVtc3VwR0YkNiUtRlA2JC1GIzYnRmBwRmlwRmlxRlxvRjlGOS1GIzYlLUkjbW5HRiQ2JFEiMkYnRjlGL0YyLyUxc3VwZXJzY3JpcHRzaGlmdEdRIjBGJ0Zcb0Y5RjlGaXBGX3MtRlA2JC1GIzYoRmZzRmluRmlwLUZQNiQtRiM2Jy1GLDYlUSZhbHBoYUYnRl9xRjktRjY2LVEiK0YnRjlGO0Y+RkBGQkZERkZGSEZpc0ZbdC1GLDYlUSNrMUYnRi9GMkZcb0Y5RjlGXG9GOUY5RldGYHAtRjY2LVEiPUYnRjlGO0Y+RkBGQkZERkZGSEZKRk0tRl11NiRGYnVGOS1GNjYtUSMuLkYnRjlGO0Y+RkBGQkZERkZGSEZpc0Zhby1GLDYlUSNOTkYnRi9GMkZcb0Y5RjktRjY2LVEiOkYnRjlGO0Y+RkBGQkZERkZGSEZKRk1GXG9GOQ==">QyQ+SSRhYTFHNiJmKjYkSSJ4R0YlSSJ0R0YlRiU2JEkpb3BlcmF0b3JHRiVJJmFycm93R0YlRiUtSSRzdW1HRiU2JCoqJkkmUFBzaTFHRiU2I0kiaUdGJSIiIi1JJGNvc0dGJTYjKipGNEY1SSNQaUclKnByb3RlY3RlZEdGNTkkRjUtSSJMR0YlNiM5JSEiIkY1LUkkZXhwR0YlNiMsJCooLUkjVFRHRiVGP0Y1RjQiIiNGOkZJRkFGNS1GQzYjLCQqJkZARjUsJkkmYWxwaGFHRiVGNUkjazFHRiVGNUY1RkFGNS9GNDsiIiFJI05OR0YlRiVGJUYlRkE=</Equation></Text-field>
</Input>
</Group>
<Group view="presentation" hide-input="false" hide-output="true" inline-output="false" labelreference="L1089" drawlabel="true">
<Input>
<Text-field style="Text" layout="Normal"><Equation executable="false" style="2D Math" input-equation="" display="LUklbXJvd0c2Iy9JK21vZHVsZW5hbWVHNiJJLFR5cGVzZXR0aW5nR0koX3N5c2xpYkdGJzYkLUkjbWlHRiQ2I1EhRicvJSxtYXRodmFyaWFudEdRJ25vcm1hbEYn">JSFH</Equation></Text-field>
</Input>
</Group>
<Group view="presentation" hide-input="false" hide-output="true" inline-output="false" labelreference="L807" drawlabel="true">
<Input>
<Text-field prompt="&gt; " style="Maple Input" layout="Normal"></Text-field>
</Input>
</Group></Presentation-Block><Presentation-Block>
<Group view="presentation" hide-input="false" hide-output="true" inline-output="false" labelreference="L952" drawlabel="true" redirect-target="L961">
<Input>
<Text-field prompt="&gt; " style="Maple Input" layout="Normal"><Equation executable="true" style="2D Input" input-equation="c1 := proc (x, t) options operator, arrow; aa1(x, t) end proc:" display="LUklbXJvd0c2Iy9JK21vZHVsZW5hbWVHNiJJLFR5cGVzZXR0aW5nR0koX3N5c2xpYkdGJzZJLUkjbW9HRiQ2LVEifkYnLyUsbWF0aHZhcmlhbnRHUSdub3JtYWxGJy8lJmZlbmNlR1EmZmFsc2VGJy8lKnNlcGFyYXRvckdGNC8lKXN0cmV0Y2h5R0Y0LyUqc3ltbWV0cmljR0Y0LyUobGFyZ2VvcEdGNC8lLm1vdmFibGVsaW1pdHNHRjQvJSdhY2NlbnRHRjQvJSdsc3BhY2VHUSYwLjBlbUYnLyUncnNwYWNlR0ZDLUkjbWlHRiQ2JVEjYzFGJy8lJ2l0YWxpY0dRJXRydWVGJy9GMFEnaXRhbGljRictSShtZmVuY2VkR0YkNiQtRiM2Jy1GRzYlUSJ4RidGSkZNLUYsNi1RIixGJ0YvRjIvRjZGTEY3RjlGO0Y9Rj9GQS9GRVEsMC4zMzMzMzMzZW1GJy1GRzYlUSJ0RidGSkZNLyUrZXhlY3V0YWJsZUdGNEYvRi8tRiw2LVEqJmNvbG9uZXE7RidGL0YyRjVGN0Y5RjtGPUY/L0ZCUSwwLjI3Nzc3NzhlbUYnL0ZFRmBvLUZHNiVRJGFhMUYnRkpGTUZPLUYsNi1RIjpGJ0YvRjJGNUY3RjlGO0Y9Rj9GX29GYW8tSSdtc3BhY2VHRiQ2Ji8lJ2hlaWdodEdRJjAuMGV4RicvJSZ3aWR0aEdGQy8lJmRlcHRoR0ZdcC8lKmxpbmVicmVha0dRKG5ld2xpbmVGJ0YrLUZHNiVRI2MyRidGSkZNRk9GXG8tSSNtbkdGJDYkUSIyRidGLy1GLDYtUScmc2RvdDtGJ0YvRjJGNUY3RjlGO0Y9Rj9GQUZELUZHNiVRI2sxRidGSkZNRlxxRmduRlxxRmJvRk9GZW9GaG9GKy1GRzYlUSNjM0YnRkpGTUZPRlxvLUkmbWZyYWNHRiQ2KC1GIzYoLUklbXN1cEdGJDYlLUZQNiQtRiM2KUZocEZccUZfcUZccUZnbkZqbkYvRi8tRiM2JUZocEZKRk0vJTFzdXBlcnNjcmlwdHNoaWZ0R1EiMEYnRlxxRmJvRk9Gam5GL0Zhci8lLmxpbmV0aGlja25lc3NHUSIxRicvJStkZW5vbWFsaWduR1EnY2VudGVyRicvJSludW1hbGlnbkdGW3MvJSliZXZlbGxlZEdGNEZlby1GaW82JkZbcEZecEZgcC9GY3BRJWF1dG9GJ0Zob0YrRistRkc2JVEjYzRGJ0ZKRk0tRlA2JC1GIzYmRlRGV0ZnbkYvRi9GXG8tRmZxNigtRiM2Jy1GW3I2JS1GUDYkLUYjNihGaHBGXHFGX3FGXHFGZ25GL0YvLUYjNiQtRmlwNiRRIjNGJ0YvRi9GY3JGXHFGYm9GZ3NGLy1GIzYkLUZpcDYkUSI2RidGL0YvRmZyRmlyRlxzRl5zRmVvRmpuRi8=">Qyo+SSNjMUc2ImYqNiRJInhHRiVJInRHRiVGJTYkSSlvcGVyYXRvckdGJUkmYXJyb3dHRiVGJS1JJGFhMUdGJTYkOSQ5JUYlRiVGJSEiIj5JI2MyR0YlZipGJ0YlRipGJSwkKihJI2sxR0YlIiIiRjFGOUYtRjkiIiNGJUYlRiVGMj5JI2MzR0YlZipGJ0YlRipGJSwkKihGOEY6RjFGOkYtRjlGOkYlRiVGJUYyPkkjYzRHRiVmKkYnRiVGKkYlLCQqKEY4IiIkRjFGRUYtRjkjIiIlRkVGJUYlRiVGMg==</Equation></Text-field>
</Input>
</Group></Presentation-Block><Presentation-Block>
<Group view="presentation" hide-input="true" hide-output="false" inline-output="false" labelreference="L822" drawlabel="true" redirect-source="L812">
<Input>
<Text-field prompt="&gt; " style="Maple Input" layout="Normal">%;</Text-field>
</Input>
<Output>
<Text-field style="2D Output" layout="Maple Output"><Equation executable="false" style="2D Output" display="LUklbXJvd0c2Iy9JK21vZHVsZW5hbWVHNiJJLFR5cGVzZXR0aW5nR0koX3N5c2xpYkdGJzYoLUkobWZlbmNlZEdGJDYkLUYjNigtSSNtaUdGJDYlUSJ4RicvJSdpdGFsaWNHUSV0cnVlRicvJSxtYXRodmFyaWFudEdRJ2l0YWxpY0YnLUkjbW9HRiQ2LVEiLEYnL0Y4USdub3JtYWxGJy8lJmZlbmNlR1EmZmFsc2VGJy8lKnNlcGFyYXRvckdGNi8lKXN0cmV0Y2h5R0ZCLyUqc3ltbWV0cmljR0ZCLyUobGFyZ2VvcEdGQi8lLm1vdmFibGVsaW1pdHNHRkIvJSdhY2NlbnRHRkIvJSdsc3BhY2VHUSYwLjBlbUYnLyUncnNwYWNlR1EsMC4zMzMzMzMzZW1GJy1GMTYlUSJ0RidGNEY3LyUrZm9yZWdyb3VuZEdRKFswLDAsMF1GJy8lKXJlYWRvbmx5R0ZCRj5GPi1GOzYtUSgmIzg1OTQ7RidGPkZAL0ZERkJGRUZHRklGS0ZNRk8vRlNGUS1GIzYoLUkmbWZyYWNHRiQ2KC1JI21uR0YkNiRRIjRGJ0Y+LUZibzYkUSIzRidGPi8lLmxpbmV0aGlja25lc3NHUSIxRicvJStkZW5vbWFsaWduR1EnY2VudGVyRicvJSludW1hbGlnbkdGXXAvJSliZXZlbGxlZEdGQi1GOzYtUTEmSW52aXNpYmxlVGltZXM7RidGPkZARmpuRkVGR0ZJRktGTUZPRltvLUYjNigtSSVtc3VwR0YkNiUtRjE2JVEjazFGJ0Y0RjdGZW8vJTFzdXBlcnNjcmlwdHNoaWZ0R1EiMEYnRmJwLUZocDYlRlVGZW9GXXFGYnAtRiM2KC1GMTYlUSRhYTFGJ0Y0RjctRjs2PlEwJkFwcGx5RnVuY3Rpb247RicvJSdmYW1pbHlHUTBUaW1lc35OZXd+Um9tYW5GJy8lJXNpemVHUSMxMkYnLyUlYm9sZEdGQi9GNUZCLyUqdW5kZXJsaW5lR0ZCLyUqc3Vic2NyaXB0R0ZCLyUsc3VwZXJzY3JpcHRHRkJGWC8lK2JhY2tncm91bmRHUS5bMjU1LDI1NSwyNTVdRicvJSdvcGFxdWVHRkIvJStleGVjdXRhYmxlR0ZCRmVuLyUpY29tcG9zZWRHRkIvJSpjb252ZXJ0ZWRHRkIvJStpbXNlbGVjdGVkR0ZCLyUscGxhY2Vob2xkZXJHRkIvJTZzZWxlY3Rpb24tcGxhY2Vob2xkZXJHRkJGPkZARmpuRkVGR0ZJRktGTUZPRltvRitGWEZlbkY+Rj5GWEZlbkY+RlhGZW5GPg==">Zio2JEkieEc2IkkidEdGJUYlNiRJKW9wZXJhdG9yR0YlSSZhcnJvd0dGJUYlLCQqKEkjazFHRiUiIiQ5JUYtLUkkYWExR0YlNiQ5JEYuIiIiIyIiJUYtRiVGJUYl</Equation></Text-field>
</Output>
</Group></Presentation-Block><Presentation-Block>
<Group view="presentation" hide-input="false" hide-output="true" inline-output="false" labelreference="L1161" drawlabel="true" redirect-target="L1170">
<Input>
<Text-field prompt="&gt; " style="Maple Input" layout="Normal"><Equation executable="true" style="2D Input" input-equation="plot([c1(x, 20), c2(x, 20), c3(x, 20), c4(x, 20)], x = 0 .. L(20), c = 0 .. .1, color = [blue, red, green, purple])" display="LUklbXJvd0c2Iy9JK21vZHVsZW5hbWVHNiJJLFR5cGVzZXR0aW5nR0koX3N5c2xpYkdGJzYmLUkjbWlHRiQ2JVElcGxvdEYnLyUnaXRhbGljR1EldHJ1ZUYnLyUsbWF0aHZhcmlhbnRHUSdpdGFsaWNGJy1JKG1mZW5jZWRHRiQ2JC1GIzY3LUY2NiYtRiM2MC1GLDYlUSNjMUYnRi9GMi1GNjYkLUYjNictRiw2JVEieEYnRi9GMi1JI21vR0YkNi1RIixGJy9GM1Enbm9ybWFsRicvJSZmZW5jZUdRJmZhbHNlRicvJSpzZXBhcmF0b3JHRjEvJSlzdHJldGNoeUdGUC8lKnN5bW1ldHJpY0dGUC8lKGxhcmdlb3BHRlAvJS5tb3ZhYmxlbGltaXRzR0ZQLyUnYWNjZW50R0ZQLyUnbHNwYWNlR1EmMC4wZW1GJy8lJ3JzcGFjZUdRLDAuMzMzMzMzM2VtRictSSNtbkdGJDYkUSMyMEYnRkwvJStleGVjdXRhYmxlR0ZQRkxGTEZILUYsNiVRI2MyRidGL0YyRkFGSC1GSTYtUSJ+RidGTEZOL0ZSRlBGU0ZVRldGWUZlbkZnbi9GW29GaW4tRiw2JVEjYzNGJ0YvRjJGQUZILUYsNiVRI2M0RidGL0YyRkFGYW9GTEZMLyUlb3BlbkdRIltGJy8lJmNsb3NlR1EiXUYnRkhGRS1GSTYtUSI9RidGTEZORmlvRlNGVUZXRllGZW4vRmhuUSwwLjI3Nzc3NzhlbUYnL0Zbb0ZbcS1GXm82JFEiMEYnRkwtRkk2LVEjLi5GJ0ZMRk5GaW9GU0ZVRldGWUZlbi9GaG5RLDAuMjIyMjIyMmVtRidGam8tRiw2JVEiTEYnRi9GMi1GNjYkLUYjNiVGXW9GYW9GTEZMRkgtRiw2JVEiY0YnRi9GMkZncEZdcUZgcS1GXm82JFEjLjFGJ0ZMRkhGZm8tRiw2JVEmY29sb3JGJ0YvRjJGZ3AtRjY2Ji1GIzYsLUYsNiVRJWJsdWVGJ0YvRjJGZm9GSC1GLDYlUSRyZWRGJ0YvRjJGSC1GLDYlUSZncmVlbkYnRi9GMkZILUYsNiVRJ3B1cnBsZUYnRi9GMkZhb0ZMRkxGYXBGZHBGYW9GTEZMRmFvRkw=">LUklcGxvdEc2IjYmNyYtSSNjMUdGJDYkSSJ4R0YkIiM/LUkjYzJHRiRGKS1JI2MzR0YkRiktSSNjNEdGJEYpL0YqOyIiIS1JIkxHRiQ2I0YrL0kiY0dGJDtGNCQiIiIhIiIvSSZjb2xvckdGJDcmSSVibHVlR0YkSSRyZWRHRiRJJmdyZWVuR0YkSSdwdXJwbGVHRiQ=</Equation></Text-field>
</Input>
<Output>
<Text-field superscript="false" placeholder="false" executable="false" selection-placeholder="false" italic="false" size="12" bold="false" subscript="false" family="Times New Roman" opaque="false" underline="false" background="[255,255,255]" readonly="false" foreground="[0,0,0]" alignment="centred" firstindent="0" spacebelow="0" leftmargin="0" linespacing="0.0" initial="0" linebreak="space" rightmargin="0" bulletsuffix="" spaceabove="0" bullet="none" pagebreak-before="false"><Equation executable="false" style="2D Output" display="LUkjbWlHNiMvSSttb2R1bGVuYW1lRzYiSSxUeXBlc2V0dGluZ0dJKF9zeXNsaWJHRic2JVE1b3V0cHV0fnJlZGlyZWN0ZWQuLi5GJy8lJ2l0YWxpY0dRJXRydWVGJy8lLG1hdGh2YXJpYW50R1EnaXRhbGljRic=">LUkjbWlHNiMvSSttb2R1bGVuYW1lRzYiSSxUeXBlc2V0dGluZ0dJKF9zeXNsaWJHRic2JVE1b3V0cHV0fnJlZGlyZWN0ZWQuLi5GJy8lJ2l0YWxpY0dRJXRydWVGJy8lLG1hdGh2YXJpYW50R1EnaXRhbGljRic=</Equation></Text-field>
</Output>
</Group>
<Group view="presentation" hide-input="true" hide-output="false" inline-output="false" labelreference="L1170" drawlabel="true" redirect-source="L1161">
<Input>
<Text-field prompt="&gt; " style="Maple Input" layout="Normal">%;</Text-field>
</Input>
<Output>
<Text-field style="Maple Plot" layout="Maple Plot"><Plot height="400.0" type="two-dimensional" width="400.0" plot-scale="1.0" plot-xtrans="0.0" plot-ytrans="0.0" gridlinevisibility="1" legendvisibility="false">Ni0tJSdDVVJWRVNHNiQ3ZHc3JCQiIiEhIiIkIjB2eSpwc3pKKCkhIzw3JCQiMWNQcVpRKFspUSEjPCQiMVkoNDkxRTJ0KSEjPTckJCIxM0tHNT0zbHMhIzwkIjEjUiJlXTowRygpISM9NyQkIjIjZT0iKj16azE2ISM8JCIxQnBGVSczSnMpISM9NyQkIjI7IWV0cHVJKlsiISM8JCIxbSlRektuZ3IpISM9NyQkIjJ4LzZsSVssKD0hIzwkIjEmKnlNJnAxcXEpISM9NyQkIjInKj1BS15PS0EjISM8JCIxNDUwbEJ5J3ApISM9NyQkIjFvV2cqKilRKSllIyEjOyQiMSc0PU0pSE4lbykhIz03JCQiMiRSMWc1YSVwJ0ghIzwkIjFPc3gwXGBwJykhIz03JCQiMVwyQUgkUlFNJCEjOyQiMGpGJHp0eV8nKSEjPDckJCIyOClHbl01X0pQISM8JCIwUiF6PkteTCcpISM8NyQkIjF6dSU+SyIqSDIlISM7JCIwZDRreEZbaCkhIzw3JCQiMSMqKSlRcWZTZFchIzskIjE9Ij5ZJjQqPWYpISM9NyQkIjEvMUppISpSVlshIzskIjBUKD4iUlxvYykhIzw3JCQiMVF5OkhcUDpfISM7JCIxLDE/I2VGM2EpISM9NyQkIjFGKz1fWTtgYiEjOyQiMW5RcFNdZzomKSEjPTckJCIxOlxkLyRIWyZmISM7JCIxI0gkW2crbSRbKSEjPTckJCIxd0RmXj40JkgnISM7JCIxS0cocHJiXFgpISM9NyQkIjBqJlIrJCkqM3AnISM6JCIxPDNVMj9wPiUpISM9NyQkIjFZNiplKVJEVHEhIzskIjBbW3dHO29RKSEjPDckJCIxOihvN3FcY1UoISM7JCIxSylwbTB2KlskKSEjPTckJCIxIlF3UksmbyJ6KCEjOyQiMDNlcCY9QzYkKSEjPDckJCIxW01oJzQwTzwpISM7JCIwJ3lqKCkqSCxGKSEjPDckJCIxUFRNcW1LQyYpISM7JCIxKEc2JG9RJDNCKSEjPTckJCIwYV4lb3NpLSopISM6JCIxMzhXIW89bz0pISM9NyQkIjFhKlEvRnZiSCohIzskIjEvPDtBKVIkUiIpISM9NyQkIjFNMEpod2pQJyohIzskIjFNPmxgZGQnNCkhIz03JCQiMUVkWFR1cSs1ISM6JCIxMykqeXMlPSpbISkhIz03JCQiMldNMkkoUSgpUTUhIzskIi9bRzwxNikqeiEjOzckJCIyMiUqWy1HN2kyIiEjOyQiMUh3cEYrKm8leiEjPTckJCIyW0pnIjQiUkI2IiEjOyQiMVA8JkcvT2YqeSEjPTckJCIyTG81S3peQzoiISM7JCIwSFpXWCp5UHkhIzw3JCQiMmRqOFIjW1wpPSIhIzskIjJhTmNgemxUeSghIz43JCQiMSwqPkNYeXBBIiEjOiQiMSJSckJiNGJzKCEjPTckJCIyTlRRJ1IuJj1FIiEjOyQiMmxDbVMoKlI2bighIz43JCQiMmNvU0tfdSoqSCIhIzskIjFpbkB5K1Q1dyEjPTckJCIyLUtCKjNrJWVMIiEjOyQiMUA0Wm09Ml92ISM9NyQkIjIoM2RabEdNdDghIzskIjEwNV4mWykpKSpbKCEjPTckJCIyZSRSWzBEKzU5ISM7JCIxQW94dislelUoISM9NyQkIjIjUlI4XjxRWzkhIzskIjEmPidwYVUhPk8oISM9NyQkIjInUWs8RWJNJlsiISM7JCIxTlRQOSoqPihIKCEjPTckJCIydXJgXEtZSl8iISM7JCIxWjIvaysmKkhzISM9NyQkIjIqMz4uOVRqZzohIzskIjFidEdBIz1BOyghIz03JCQiMTFPJykpXCIzJmYiISM6JCIxV1ZsYkE1KjQoISM9NyQkIjE6aEUqM2lYaiIhIzokIjBhLDhac2QtKCEjPDckJCIxYU8oKioqUigpcDshIzokIjEmWzJmR0QkZnAhIz03JCQiMkh4cT0nUV8yPCEjOyQiMDAvISk9Q3cpbyEjPDckJCIyalc/UGVmTnUiISM7JCIwWiV5RykzIz1vISM8NyQkIjFgenFARWQkeSIhIzokIjEjPisoZVJGU24hIz03JCQiMjckel9zNEE9PSEjOyQiMClvRlFpNHNtISM8NyQkIjIzNT8xO1p2Jj0hIzskIjJOSXEsXHpSZichIz43JCQiMiZRUiI9cilRJCo9ISM7JCIxcnMkZk1WQF8nISM9NyQkIjJfKyY0T1BmSz4hIzskIjEnZktgIyo0SFcnISM9NyQkIjFPYnRUNVVtPiEjOiQiMTIlR2ZXSFNQJyEjPTckJCIyRmx0VVJZXCsjISM7JCIxXDEjbyc9LyZIJyEjPTckJCIxKD4xSCkqZkAvIyEjOiQiMW56ciNSUCM9aSEjPTckJCIydWIsM0VcJHo/ISM7JCIxWkA0SG4tVGghIz03JCQiMSg9YGdzLGs2IyEjOiQiMSRcKFw6aW9qZyEjPTckJCIxJG9nYWEoKj46IyEjOiQiMVVdaiJ6TCEqKWYhIz03JCQiMV9XIypvdlohPiMhIzokIjFRSmVsWil6IWYhIz03JCQiMmwhNFdAPTpGQSEjOyQiMV84PCl6VC8kZSEjPTckJCIybCl5RlgoXGRFIyEjOyQiMW48YEApZiZbZCEjPTckJCIxVCF6NDshcCtCISM6JCIxX0txd0BCdWMhIz03JCQiMU03RGhlSVJCISM6JCIyMEZFTVgqKj1mJiEjPjckJCIxKVsnM3RISHdCISM6JCIxKlxWXD0kKkdeJiEjPTckJCIxRmpEZCs+OEMhIzokIjEwaFomSHVSViYhIz03JCQiMiZ5JXpZP0g8WCMhIzskIjFvbXdjMFpeYCEjPTckJCIxI3l4ajtEc1sjISM6JCIxcydwPVtdYUYmISM9NyQkIjIpKWZKbCl5ZEJEISM7JCIxSkElW0kpZig+JiEjPTckJCIxIlsmMzRjcmpEISM6JCIxYjwxO0pvNl4hIz03JCQiMSh6Ij1IcTArRSEjOiQiMXgxIltKb1IuJiEjPTckJCIyJSl6XiRRSEFQRSEjOyQiMWY4QyM0KWZhXCEjPTckJCIyd1ldMXI+XW4jISM7JCIxQ1dqIilvLXVbISM9NyQkIjIwZzclKkhpKDRGISM7JCIxVSp5JCo0RSwhWyEjPTckJCIxQE4pUngnellGISM6JCIxSG9PImZcOnMlISM9NyQkIjFgbXNSJFxOeSMhIzokIjJ2UWNQLDBRayUhIz43JCQiMWImKik0O2pHI0chIzokIjImZmNeYlgkNGMlISM+NyQkIjE5Vj0wZmJkRyEjOiQiMTZ1QigqUTMpWyUhIz03JCQiMldoJjRJVGUoKkchIzskIjFATEQqRyhRL1chIz03JCQiMldATHFeMVAkSCEjOyQiMjBEbjleOiNIViEjPjckJCIydjwneUl4V3BIISM7JCIxVD81ZHc+YlUhIz03JCQiMVo9YTw1KXkrJCEjOiQiMDQjUSQ9TGc8JSEjPDckJCIyPCdbJ1t4cGsvJCEjOyQiMW5mTD9XLSg0JSEjPTckJCIxQSMpSEkpejozJCEjOiQiMWk+U2hxZERTISM9NyQkIjFlX2VcXicpPUohIzokIjJiclhaZyY9XVIhIz43JCQiMlg+LXIoPkRiSiEjOyQiMigpZT43RThyKFEhIz43JCQiMTldKyNvJnAlPiQhIzokIjIwLikpUmopWyl6JCEjPjckJCIxc0hGYGEjKUdLISM6JCIyd21UQ1lwNHQkISM+NyQkIjFWKW9qdEMhb0shIzokIjJYTkBfdkpTbCQhIz43JCQiMikpR2BLN3VbSSQhIzskIjBpNzMkR0sjZSQhIzw3JCQiMSdSWV9lbjhNJCEjOiQiMigpbyFweWEiPl4kISM+NyQkIjJuO2gheSsqeVAkISM7JCIyVUh3LGN4P1ckISM+NyQkIjJ0JWYpKTMyOTpNISM7JCIyOTtrQlQ1OlAkISM+NyQkIjIlUmFeYGRpYU0hIzskIjF6NS5hO1koSCQhIz03JCQiMm56SkhuSDNcJCEjOyQiMjxbSl0kSEVJSyEjPjckJCIxTi4/IWZubF8kISM6JCIyVixpaTwpZmtKISM+NyQkIjFRKillTjN4a04hIzokIjE2J0dAVmFeNCQhIz03JCQiMlZjXmUiNCpHZyQhIzskIjIlejNpUDNsRUkhIz43JCQiMlFkRzsmZjVQTyEjOyQiMk4kPmEhUltlJ0ghIz43JCQiMmQ3ZilHaGp4TyEjOyQiMk0rPUAiXG4lKkchIz43JCQiMSlwejshKlw6ciQhIzokIjAvOiVcMyVlJEchIzw3JCQiMnMvdyNvZUBeUCEjOyQiMXJTd0FNKHl3IyEjPTckJCIxPUx0IT50ISp5JCEjOiQiMV4iUWAicCdRcSMhIz03JCQiMkY2Zi5GdkcjUSEjOyQiMVZ2JFslb1ZaRSEjPTckJCIxbnU5VyMqKTMnUSEjOiQiMVU0OSUqZnolZSMhIz03JCQiMWgpSCMqPmIiKipRISM6JCIxQ29lKkhFRV8jISM9NyQkIjEnUTJIR1JzJFIhIzokIjI6VS06XVY7WSMhIz43JCQiMigqXHlONVtEKFIhIzskIjJkWzhJdDBmUyMhIz43JCQiMUduQFUkMyI0UyEjOiQiMlA1JVtBMixcQiEjPjckJCIyWE07TCoqPXAvJSEjOyQiMWYwY042MCJIIyEjPTckJCIxYiR5XlEzWTMlISM6JCIyQiM9cXhWPE1BISM+NyQkIjFwTktkbFBCVCEjOiQiMjErKUdZJzNtPCMhIz43JCQiMUc1WCVlQnY6JSEjOiQiMVkkKVJ5bXBFQCEjPTckJCIwPCZIXF0nZj4lISM5JCIxc1A3TiIpUnI/ISM9NyQkIjFUdFtlVmNNVSEjOiQiMk5ydSZ6UiNvLCMhIz43JCQiMWw/PFg+d3JVISM6JCIxVEFNeGE4bD4hIz03JCQiMSRHdXUiNGEwViEjOiQiMm4yNzl6bSo9PiEjPjckJCIxdFByI1EyZE0lISM6JCIyYypcJlFTQF0nPSEjPjckJCIxUWJUWk90elYhIzokIjJPUEgkPUk4Pz0hIz43JCQiMVdlSCNHOSQ+VyEjOiQiMnohXGByOyYpbzwhIz43JCQiMSdSWDMmKVxWWCUhIzokIjFHUitzakhDPCEjPTckJCIxYEpRQSUqeSNcJSEjOiQiMldoW2YoXEp3OyEjPjckJCIxPlJsJSlIUkhYISM6JCIxJmZmeDYsOmoiISM9NyQkIjFFdyI+J1xlblghIzokIjJOMltWT11jZSIhIz43JCQiMSVwIUg+cmwtWSEjOiQiMiRRLi44J2VWYSIhIz43JCQiMU45NXpyW1NZISM6JCIya1I/XUsqbys6ISM+NyQkIjF3LEl6Pnl6WSEjOiQiMiVSWTVqKnppWCIhIz43JCQiMlhMKFE9IykpUnIlISM7JCIyLWNCXSsxJT05ISM+NyQkIjExP3IkKj0kNHYlISM6JCIyKkhEV0BsSnk4ISM+NyQkIjFET0VEJCk0KnklISM6JCIyeFY7OyJSeVA4ISM+NyQkIjFBX11LblZFWyEjOiQiMkhHMUt4JCoqKUgiISM+NyQkIjEnZjs5Y2pEJ1shIzokIjImUVgqUiEqb0FFIiEjPjckJCIxbHBZWGluLVwhIzokIjElZWtaPzlDQSIhIz03JCQiMTsqcGhGPihRXCEjOiQiMiUpW2RVbEJ1PSIhIz43JCQiMSI9d1khSD94XCEjOiQiMlg/RjJmODQ6IiEjPjckJCIxJnAlKj16dT8sJiEjOiQiMjFII1EwN2U9NiEjPjckJCIxbXBcdiopPl1dISM6JCIyT3FTYHVVUzMiISM+NyQkIjEtJ3o2JzMyJzMmISM6JCIyaiM+QEIjNEIwIiEjPjckJCIwKj50PHRjQl4hIzkkIjF1cChmbEEqPjUhIz03JCQiMTstdWRwQWdeISM6JCIxJilbVjZbRCEqKSohIz43JCQiMEEhUi5pZyk+JiEjOSQiMSQpZjtPKyNbZCohIz43JCQiMT5GVnkqcGJCJiEjOiQiMVlicCFIJXB5IyohIz43JCQiMSkqKjRzeHFMRiYhIzokIjE5S1MqNGVOKSopISM+NyQkIjEqPSlHbSZlM0omISM6JCIxZHFNRWhYKXApISM+NyQkIjEoKSk+NiZmSVhgISM6JCIvWEgyKGVJVykhIzw3JCQiMSZSQTphJ3klUSYhIzokIjFBaTBKcCp6OikhIz43JCQiMU8qSEFYKTQ/YSEjOiQiMU0iPmJBcCk0eiEjPjckJCIxYHE3OSRbeFgmISM6JCIxRj4keWlEQmwoISM+NyQkIjFGbihmLiV5JFwmISM6JCIxdSc0U001RFQoISM+NyQkIjFNVSdSMih6TGIhIzokIjExRGpWI3pQOighIz43JCQiMTdVeUNhV29iISM6JCIwRW8pPW0xT3AhIz03JCQiMSJRd0docnhnJiEjOiQiMTlZRShbc2ZwJyEjPjckJCIxPi0ya0poVmMhIzokIjEuSDZjNmIkWychIz43JCQiMSdHXiQpPT1HbyYhIzokIjFecVhUXTJlaSEjPjckJCIxPD0qUlxYbXImISM6JCIxeWwiKTR1QHBnISM+NyQkIjFMKkhsJTM8YmQhIzokIjEoeVh6Ml4vJ2UhIz43JCQiMXlDO05XUSN6JiEjOiQiMXJVJkhgJjNsYyEjPjckJCIyJVF5MDhQZEhlISM7JCIxIykqKjNQZCNmWiYhIz43JCQiMW8lNCR5aGltZSEjOiQiMTFcKm9uMk1IJiEjPjckJCIxa3ByKCo+QS1mISM6JCIxUWB5VmFjQl4hIz43JCQiMk50IT1AP3FTZiEjOyQiMWtIOSczRWYlXCEjPjckJCIxKD0ocHRpUHhmISM6JCIyPCE+KlFXJ0gjeSUhIz83JCQiMW9UYCg+dWYsJyEjOiQiMUgtOktSJ2ZoJSEjPjckJCIxQWBCOFkiNDAnISM6JCIxQUohUjMzMFolISM+NyQkIjE6dl04LmAqMychIzokIjI5JFxjNUJKOlYhIz83JCQiMHhVYFU8bDcnISM5JCIydC9mRlpYPzwlISM/NyQkIjImM0VeNFhUamghIzskIjIlM2BGLnlHTVMhIz83JCQiMWZkJHBsYD4/JyEjOiQiMmFnWicqZjVlKlEhIz83JCQiMWpTaj0nXHVCJyEjOiQiMWAqUT16eUl4JCEjPjckJCIxenl5UUIhUUYnISM6JCIyMDlmJSkqeTNfTyEjPzckJCIxaTxNaCslUkonISM6JCIydUMsIXBwJFJfJCEjPzckJCIxeiFROVsiR11qISM6JCIxYyFITzJbRlQkISM+NyQkIjF6ITMxUlp1USchIzokIjB6OGsvPFBJJCEjPTckJCIxXG4hSDtXX1UnISM6JCIyMjgtWTM3dz4kISM/NyQkIjEiKSlvO3YnKSpmayEjOiQiMkVbXjAiUkUvSiEjPzckJCIxLClSaUFAcVwnISM6JCIyRWolPjhDNTRJISM/NyQkIjFNSCk+enRQYCchIzokIjFiYkNbOy4+SCEjPjckJCIxTmVDOHczdGwhIzokIjFPKXo/akR1I0chIz43JCQiMSVmU3VOIXkybSEjOiQiMXo4d3UqKWZdRiEjPjckJCIxJyo9TiNlM3lrJyEjOiQiMV4qKj1tPWNtRSEjPjckJCIxJlwqR3A0JFJvJyEjOiQiMlYjNE8kRyxcZiMhIz83JCQiMWZDLyQ9cyc+biEjOiQiMmBXT0hvVnlfIyEjPzckJCIxRyIpenBhNWVuISM6JCIyVyopPSQqZVwqZkMhIz83JCQiMVY2N0ZVcCd6JyEjOiQiMkN0YVV5PWhSIyEjPzckJCIxLlhiI0cvPSRvISM6JCIybT8jejRIeFRCISM/NyQkIjFSOiU9ZyozcG8hIzokIjEjbyg9LnIhekcjISM+NyQkIjF2JWUkSGtaMHAhIzokIjI3dSY9dSE+IlJBISM/NyQkIjEmSGhVOD9cJXAhIzokIjEleitBSzAvPiMhIz43JCQiMV8jSGIhKlwhenAhIzokIjJsVGEhcFNzXkAhIz83JCQiMk43RCcpPVwjPXEhIzskIjJqTGQ5aks3NiMhIz83JCQiMGQ0YmQpNGJxISM5JCIxVUUrcU0ocDIjISM+NyQkIjF5RV1QP2YiNCghIzokIjIkXEN1bjZsWT8hIz83JCQiMVt1SklYNkdyISM6JCIyL3VQJlFIKCk+PyEjPzckJCIxR0E5aF5PbHIhIzokIjI4QiJwUGFAJyo+ISM/NyQkIjBzcmQ/XVs/KCEjOSQiMlw1KUciPVleKD4hIz83JCQiMXghKT1EVDBUcyEjOiQiMTs9V2ZdVmY+ISM+NyQkIjE7bVhVP3p3cyEjOiQiMjA5LmMpekhaPiEjPzckJCIxPl8leUcmKlxKKCEjOiQiMkV6KD1ndSxRPiEjPzckJCIyWCV5NW9gNmB0ISM7JCIyVjkoKT5kYEQkPiEjPzckJCIxKioqKioqKTRjISpRKCEjOiQiMVtDTSYqMygzJD4hIz4tJSZDT0xPUkc2JiUkUkdCRyQiIiEhIiIkIiIhISIiJCIjNSEiIi0lJ0NVUlZFU0c2JDdkdzckJCIiISEiIiQiMjtdSiEzKj1GXCQhIz03JCQiMWNQcVpRKFspUSEjPCQiMVxRZ0MvSCNcJCEjPDckJCIxM0tHNT0zbHMhIzwkIjJZUXMtaT83XCQhIz03JCQiMiNlPSIqPXprMTYhIzwkIjFyLiZwWFYjKlskISM8NyQkIjI7IWV0cHVJKlsiISM8JCIxRVtASnBVJ1skISM8NyQkIjJ4LzZsSVssKD0hIzwkIjFBIXkieUUhR1skISM8NyQkIjInKj1BS15PS0EjISM8JCIxKXplZyVIcnlNISM8NyQkIjFvV2cqKilRKSllIyEjOyQiMWpdUyQ+VFBaJCEjPDckJCIyJFIxZzVhJXAnSCEjPCQiMVIhW0InUiJ5WSQhIzw3JCQiMVwyQUgkUlFNJCEjOyQiMUd1d15cNmhNISM8NyQkIjI4KUduXTVfSlAhIzwkIjFaOyZ6RzBNWCQhIzw3JCQiMXp1JT5LIipIMiUhIzskIjI7WSlmNTYkZlckISM9NyQkIjEjKikpUXFmU2RXISM7JCIxRjcpPVFjblYkISM8NyQkIjEvMUppISpSVlshIzskIjEkUjZsdlJuVSQhIzw3JCQiMVF5OkhcUDpfISM7JCIyWFo2SC5KalQkISM9NyQkIjFGKz1fWTtgYiEjOyQiMUB3STs/QzFNISM8NyQkIjE6XGQvJEhbJmYhIzskIjFAPkFDU1kkUiQhIzw3JCQiMXdEZl4+NCZIJyEjOyQiMTxrIm9HIyk+USQhIzw3JCQiMGomUiskKSozcCchIzokIjEoKVIqSCFvKHlPJCEjPDckJCIxWTYqZSlSRFRxISM7JCIyJ1FOMzpsc2FMISM9NyQkIjE6KG83cVxjVSghIzskIjFOLnBBK2ZSTCEjPDckJCIxIlF3UksmbyJ6KCEjOyQiMSUqUSFHdSdcQ0whIzw3JCQiMVtNaCc0ME88KSEjOyQiMCJSMiYqPjAzTCEjOzckJCIxUFRNcW1LQyYpISM7JCIydVlUdGFMQkgkISM9NyQkIjBhXiVvc2ktKikhIzokIjFVOT5zdXN1SyEjPDckJCIxYSpRL0Z2YkgqISM7JCIxMnUoKUdmdGJLISM8NyQkIjFNMEpod2pQJyohIzskIjBfcjlJSSdRSyEjOzckJCIxRWRYVHVxKzUhIzokIjJOWUMiKlFuJj5LISM9NyQkIjJXTTJJKFEoKVE1ISM7JCIxMSwjcENXIyo+JCEjPDckJCIyMiUqWy1HN2kyIiEjOyQiMlcnRzM2Z3Z5SiEjPTckJCIyW0pnIjQiUkI2IiEjOyQiMk85VXJUdSRlSiEjPTckJCIyTG81S3peQzoiISM7JCIyY214PHk6XjgkISM9NyQkIjJkajhSI1tcKT0iISM7JCIyMiEpUSI9am04SiEjPTckJCIxLCo+Q1h5cEEiISM6JCIydzNVNCNRPyE0JCEjPTckJCIyTlRRJ1IuJj1FIiEjOyQiMSpcPCcqKWZYb0khIzw3JCQiMmNvU0tfdSoqSCIhIzskIjJuKFtGSlM7V0khIz03JCQiMi1LQiozayVlTCIhIzskIjIwI1FkWShHMy0kISM9NyQkIjIoM2RabEdNdDghIzskIjJGJnA9JVJiZipIISM9NyQkIjJlJFJbMEQrNTkhIzskIjJsUSFISWc8ckghIz03JCQiMiNSUjhePFFbOSEjOyQiMiRbXSY9cWhaJUghIz03JCQiMidRazxFYk0mWyIhIzskIjJvPkJkJyp6KT1IISM9NyQkIjJ1cmBcS1lKXyIhIzskIjJDcCdlRCspPipHISM9NyQkIjIqMz4uOVRqZzohIzskIjFmQCkpKUcoKVsnRyEjPDckJCIxMU8nKSlcIjMmZiIhIzokIjEkKmZBLTRrUkchIzw3JCQiMTpoRSozaVhqIiEjOiQiMmxVIlspKSozLiJHISM9NyQkIjFhTygqKipSKClwOyEjOiQiMjFvP1Y2SVB5IyEjPTckJCIySHhxPSdRXzI8ISM7JCIyNyRmOnYnXF12IyEjPTckJCIyalc/UGVmTnUiISM7JCIyI0dbWUpOR0ZGISM9NyQkIjFgenFARWQkeSIhIzokIjIyV0ZNZTRocCMhIz03JCQiMjckel9zNEE9PSEjOyQiMnQqW0QmXFEpb0UhIz03JCQiMjM1PzE7WnYmPSEjOyQiMktkM2d6ImZQRSEjPTckJCIyJlFSIj1yKVEkKj0hIzskIjI4Jz5KUXQmKTNFISM9NyQkIjJfKyY0T1BmSz4hIzskIjFQajFxUjt4RCEjPDckJCIxT2J0VDVVbT4hIzokIjEmUiwkeTxoXEQhIzw3JCQiMkZsdFVSWVwrIyEjOyQiMjxhYW11OyE9RCEjPTckJCIxKD4xSCkqZkAvIyEjOiQiMiQ+KTRxJlxIKFsjISM9NyQkIjJ1YiwzRVwkej8hIzskIjJtImViInA1a1gjISM9NyQkIjEoPWBncyxrNiMhIzokIjI9RjloW3VhVSMhIz03JCQiMSRvZ2FhKCo+OiMhIzokIjFKZGM7TmgmUiMhIzw3JCQiMV9XIypvdlohPiMhIzokIjI4NVRoIVI+akIhIz03JCQiMmwhNFdAPTpGQSEjOyQiMjpvcyI+bjxLQiEjPTckJCIybCl5RlgoXGRFIyEjOyQiMCRIXkdSVSpIIyEjOzckJCIxVCF6NDshcCtCISM6JCIyWCd6ZHFHcHBBISM9NyQkIjFNN0RoZUlSQiEjOiQiMUNLRSJ5Zm5CIyEjPDckJCIxKVsnM3RISHdCISM6JCIyV0ttUUZkXj8jISM9NyQkIjFGakRkKz44QyEjOiQiMldkdiE9KCpldEAhIz03JCQiMiZ5JXpZP0g8WCMhIzskIjI5JHllQSMpZVNAISM9NyQkIjEjeXhqO0RzWyMhIzokIjJCUERFPiE9NUAhIz03JCQiMikpZkpsKXlkQkQhIzskIjJPazU9S1Ihej8hIz03JCQiMSJbJjM0Y3JqRCEjOiQiMTNWSFlLblc/ISM8NyQkIjEoeiI9SHEwK0UhIzokIjFDLHpEdGU4PyEjPDckJCIyJSl6XiRRSEFQRSEjOyQiMiVlJmVuQlI9KT4hIz03JCQiMndZXTFyPl1uIyEjOyQiMScpPV5fMmhcPiEjPDckJCIyMGc3JSpIaSg0RiEjOyQiMTloZ1IvMD8+ISM8NyQkIjFATilSeCd6WUYhIzokIjFmdVJPKT4nKSk9ISM8NyQkIjFgbXNSJFxOeSMhIzokIjIoNCZcYCtBdiY9ISM9NyQkIjFiJiopNDtqRyNHISM6JCIyTD5cPyNRUEM9ISM9NyQkIjE5Vj0wZmJkRyEjOiQiMkdOTShlTkImeiIhIz03JCQiMldoJjRJVGUoKkchIzskIjJYa09iIlx2aDwhIz03JCQiMldATHFeMVAkSCEjOyQiMm5iPVc/J29KPCEjPTckJCIydjwneUl4V3BIISM7JCIxbSlvRTF6P3EiISM8NyQkIjFaPWE8NSl5KyQhIzokIjFEcTx0S1RxOyEjPDckJCIyPCdbJ1t4cGsvJCEjOyQiMHNhenc0KVE7ISM7NyQkIjFBIylISSl6OjMkISM6JCIyKEh3UEMzQjU7ISM9NyQkIjFlX2VcXicpPUohIzokIjJ1VzY8Q3UrZSIhIz03JCQiMlg+LXIoPkRiSiEjOyQiMUN1SC9gJTNiIiEjPDckJCIxOV0rI28mcCU+JCEjOiQiMlkmNFNgYVI+OiEjPTckJCIxc0hGYGEjKUdLISM6JCIyWzV6WnkoUSNcIiEjPTckJCIxVilvanRDIW9LISM6JCIyQUAoKT1xNztZIiEjPTckJCIyKSlHYEs3dVtJJCEjOyQiMmY/P0A4SEhWIiEjPTckJCIxJ1JZX2VuOE0kISM6JCIyTyl6RSI+bVpTIiEjPTckJCIybjtoIXkrKnlQJCEjOyQiMkQhKWVRLUpvUCIhIz03JCQiMnQlZikpMzI5Ok0hIzskIjIpKltJWjsvJ1s4ISM9NyQkIjIlUmFeYGRpYU0hIzskIjJhaSRSaFkpKj04ISM9NyQkIjJuekpIbkgzXCQhIzskIjEiXCF6dF41I0giISM8NyQkIjFOLj8hZm5sXyQhIzokIjJLW3otRlJlRSIhIz03JCQiMVEqKWVOM3hrTiEjOiQiMmVyQUV4aCFRNyEjPTckJCIyVmNeZSI0KkdnJCEjOyQiMk5FO1tMZzFAIiEjPTckJCIyUWRHOyZmNVBPISM7JCIyT3EiKWZOUmo9IiEjPTckJCIyZDdmKUdoanhPISM7JCIxVSczWScqcHk6IiEjPDckJCIxKXB6OyEqXDpyJCEjOiQiMkhkQyZSakxNNiEjPTckJCIycy93I29lQF5QISM7JCIyXCYzJylvJFxyNSIhIz03JCQiMT1MdCE+dCEqeSQhIzokIjJDTigpZXdZOjMiISM9NyQkIjJGNmYuRnZHI1EhIzskIjFaVm9QWigqZTUhIzw3JCQiMW51OVcjKikzJ1EhIzokIjFVRVMoUj1SLiIhIzw3JCQiMWgpSCMqPmIiKipRISM6JCIyXyZ6ZD4wMDQ1ISM9NyQkIjEnUTJIR1JzJFIhIzokIjFiQFQuU2RZKSohIz03JCQiMigqXHlONVtEKFIhIzskIjE3I0glSEhpQicqISM9NyQkIjFHbkBVJDMiNFMhIzokIjFRUkcoKUcvJ1IqISM9NyQkIjJYTTtMKio9cC8lISM7JCIwYGgmUlg/ayIqISM8NyQkIjFiJHleUTNZMyUhIzokIjE7Kik0M3ZwTyopISM9NyQkIjFwTktkbFBCVCEjOiQiMWNjVCNlTWtxKSEjPTckJCIxRzVYJWVCdjolISM6JCIxQ0ckM3IneTEmKSEjPTckJCIwPCZIXF0nZj4lISM5JCIxT3hxUERmJkcpISM9NyQkIjFUdFtlVmNNVSEjOiQiMTBeWzpmSG4hKSEjPTckJCIxbD88WD53clUhIzokIjFoLWAxPmFneSEjPTckJCIxJEd1dSI0YTBWISM6JCIxXnR5aXInZW4oISM9NyQkIjF0UHIjUTJkTSUhIzokIjF6SWA3YzNndSEjPTckJCIxUWJUWk90elYhIzokIjJELzQvMkswRyghIz43JCQiMVdlSCNHOSQ+VyEjOiQiMGkxS28xYTIoISM8NyQkIjEnUlgzJilcVlglISM6JCIxOjkxJlsmPSgqbyEjPTckJCIxYEpRQSUqeSNcJSEjOiQiMSRIPDMhKmZfcSchIz03JCQiMT5SbCUpSFJIWCEjOiQiMkUiKlIhb1crRWwhIz43JCQiMUV3Ij4nXGVuWCEjOiQiMSQ0c1ZYLEVNJyEjPTckJCIxJXAhSD5ybC1ZISM6JCIxTzszXFdWeGghIz03JCQiMU45NXpyW1NZISM6JCIxJEhAcUhkRisnISM9NyQkIjF3LEl6Pnl6WSEjOiQiMTN1TFwpPl4jZSEjPTckJCIyWEwoUT0jKSlSciUhIzskIjFsYCpwLENPbiYhIz03JCQiMTE/ciQqPSQ0diUhIzokIjFWRGwjM21LXiYhIz03JCQiMURPRUQkKTQqeSUhIzokIjFUJEhMa042TiYhIz03JCQiMUFfXUtuVkVbISM6JCIxbTJuKjN2Zj4mISM9NyQkIjEnZjs5Y2pEJ1shIzokIjFlbyFHaHYhXF0hIz03JCQiMWxwWVhpbi1cISM6JCIxWihvZSJvbCopWyEjPTckJCIxOypwaEY+KFFcISM6JCIxd1YjUWglcFxaISM9NyQkIjEiPXdZIUg/eFwhIzokIjFNbW9mVmwuWSEjPTckJCIxJnAlKj16dT8sJiEjOiQiMVRCSD1bS3VXISM9NyQkIjFtcFx2Kik+XV0hIzokIjFNLzZ5NDxPViEjPTckJCIxLSd6NiczMiczJiEjOiQiMTA2ZSopb0I0VSEjPTckJCIwKj50PHRjQl4hIzkkIjFhb2k/MXB6UyEjPTckJCIxOy11ZHBBZ14hIzokIjE5I3o3Iz41Y1IhIz03JCQiMEEhUi5pZyk+JiEjOSQiMVh4OjYhRypIUSEjPTckJCIxPkZWeSpwYkImISM6JCIxJ2ZjSHJ4OXIkISM9NyQkIjEpKio0c3hxTEYmISM6JCIxMm9VT0tVJGYkISM9NyQkIjEqPSlHbSZlM0omISM6JCIyJDM/PlpDUXpNISM+NyQkIjEoKSk+NiZmSVhgISM6JCIxLCtjek1BeEwhIz03JCQiMSZSQTphJ3klUSYhIzokIjE3RDBwKCk+akshIz03JCQiMU8qSEFYKTQ/YSEjOiQiMmA6Rm9vWlI7JCEjPjckJCIxYHE3OSRbeFgmISM6JCIyMVVUeENJNDEkISM+NyQkIjFGbihmLiV5JFwmISM6JCIyKSlbLVU4L10nSCEjPjckJCIxTVUnUjIoekxiISM6JCIyVykzLyVwNjonRyEjPjckJCIxN1V5Q2FXb2IhIzokIjFAaTdXbVV1RiEjPTckJCIxIlF3R2hyeGcmISM6JCIyMSZcWiIqKilReUUhIz43JCQiMT4tMmtKaFZjISM6JCIyJWZjK2YvVSRmIyEjPjckJCIxJ0deJCk9PUdvJiEjOiQiMmlETUosSUtdIyEjPjckJCIxPD0qUlxYbXImISM6JCIxUjBaZ3BvRkMhIz03JCQiMUwqSGwlMzxiZCEjOiQiMXVSckYvPVdCISM9NyQkIjF5QztOV1EjeiYhIzokIjE8KDQoNFUubUEhIz03JCQiMiVReTA4UGRIZSEjOyQiMndsYzhIcS4+IyEjPjckJCIxbyU0JHloaW1lISM6JCIydGdyczFqdDYjISM+NyQkIjFrcHIoKj5BLWYhIzokIjJ1SUBTPEUlXD8hIz43JCQiMk50IT1AP3FTZiEjOyQiMGxkNFZxJHk+ISM8NyQkIjEoPShwdGlQeGYhIzokIjImMzYwdSY9SCI+ISM+NyQkIjFvVGAoPnVmLCchIzokIjEmR1skcGJRWT0hIz03JCQiMUFgQjhZIjQwJyEjOiQiMi02VytCLiMpeSIhIz43JCQiMTp2XTguYCozJyEjOiQiMikqPi4yI1w3RTwhIz43JCQiMHhVYFU8bDcnISM5JCIxLWRkJj09KW87ISM9NyQkIjImM0VeNFhUamghIzskIjItSnh4NjpQaCIhIz43JCQiMWZkJHBsYD4/JyEjOiQiMnROQGpCQyRlOiEjPjckJCIxalNqPSdcdUInISM6JCIyMWkkPjg6QjQ6ISM+NyQkIjF6eXlRQiFRRichIzokIjJrX1BlOk4zWSIhIz43JCQiMWk8TWgrJVJKJyEjOiQiMSgqKlxTeXUmNDkhIz03JCQiMXohUTlbIkddaiEjOiQiMiVwdCplQSo0bDghIz43JCQiMXohMzFSWnVRJyEjOiQiMkdpMl0ib1tAOCEjPjckJCIxXG4hSDtXX1UnISM6JCIyWVh6LSRbL3o3ISM+NyQkIjEiKSlvO3YnKSpmayEjOiQiMVRobGdicVQ3ISM9NyQkIjEsKVJpQUBxXCchIzokIjJ4SjU8JzRrLjchIz43JCQiMU1IKT56dFBgJyEjOiQiMigqekZkbDd3OyIhIz43JCQiMU5lQzh3M3RsISM6JCIyZGdlI1wtKDQ4IiEjPjckJCIxJWZTdU4heTJtISM6JCIwIilHamVSLTUiISM8NyQkIjEnKj1OI2UzeWsnISM6JCIyKD53Kkd1Q20xIiEjPjckJCIxJlwqR3A0JFJvJyEjOiQiMS1RdzQwJ3ouIiEjPTckJCIxZkMvJD1zJz5uISM6JCIyTic+ZnB1ODY1ISM+NyQkIjFHIil6cGE1ZW4hIzokIjF1KUc5Syl6UikqISM+NyQkIjFWNjdGVXAneichIzokIjEoM2A2NXZXZSohIz43JCQiMS5YYiNHLz0kbyEjOiQiMCNvRy47NG4kKiEjPTckJCIxUjolPWcqM3BvISM6JCIxSkcmb1BHOzoqISM+NyQkIjF2JWUkSGtaMHAhIzokIjFgMiQzRXdrJiopISM+NyQkIjEmSGhVOD9cJXAhIzokIjAibyhHREA7dykhIz03JCQiMV8jSGIhKlwhenAhIzokIjE+LEdTaSpvZykhIz43JCQiMk43RCcpPVwjPXEhIzskIjFBLSkpKltJXFcpISM+NyQkIjBkNGJkKTRicSEjOSQiMUs7MFdRKnlJKSEjPjckJCIxeUVdUD9mIjQoISM6JCIxWkErTllnJz0pISM+NyQkIjFbdUpJWDZHciEjOiQiMWhlPD08XHohKSEjPjckJCIxR0E5aF5PbHIhIzokIjA9JHk5PCdbKXohIz03JCQiMHNyZD9dWz8oISM5JCIxblo7Km8lZSt6ISM+NyQkIjF4ISk9RFQwVHMhIzokIjBBdjw/U3gkeSEjPTckJCIxO21YVT96d3MhIzokIjFUclQxPj4qeSghIz43JCQiMT5fJXlHJipcSighIzokIjFmSnYvKXA/dighIz43JCQiMlgleTVvYDZgdCEjOyQiMVAhXD5EOS10KCEjPjckJCIxKioqKioqKTRjISpRKCEjOiQiMSp5cGBhJFtCeCEjPi0lJkNPTE9SRzYmJSRSR0JHJCIjNSEiIiQiIiEhIiIkIiIhISIiLSUnQ1VSVkVTRzYkN2R3NyQkIiIhISIiJCIxLUkxO3lWJilwISM8NyQkIjFjUHFaUShbKVEhIzwkIjEqcDIjXDNlJSlwISM8NyQkIjEzS0c1PTNscyEjPCQiMXBaYVM3VyMpcCEjPDckJCIyI2U9Iio9emsxNiEjPCQiMVUyIVIicFt5cCEjPDckJCIyOyFldHB1SSpbIiEjPCQiMV4nSEMnUSZHKHAhIzw3JCQiMngvNmxJWywoPSEjPCQiMVdnTmNgZ2xwISM8NyQkIjInKj1BS15PS0EjISM8JCIxJmY8QCplVWRwISM8NyQkIjFvV2cqKilRKSllIyEjOyQiMUUsIm9RI1tacCEjPDckJCIyJFIxZzVhJXAnSCEjPCQiMXlncEN6aU5wISM8NyQkIjFcMkFIJFJRTSQhIzskIjFjW2AuKkhBI3AhIzw3JCQiMjgpR25dNV9KUCEjPCQiMSZILmZkNW8hcCEjPDckJCIxenUlPksiKkgyJSEjOyQiMURwPkBBJz0qbyEjPDckJCIxIyopKVFxZlNkVyEjOyQiMWFDd2pGXnRvISM8NyQkIjEvMUppISpSVlshIzskIjEmeUFJXnpNJm8hIzw3JCQiMVF5OkhcUDpfISM7JCIxXEgjZTFpRSRvISM8NyQkIjFGKz1fWTtgYiEjOyQiMVZfaEtTWzdvISM8NyQkIjE6XGQvJEhbJmYhIzskIjFXUVdbIUdweSchIzw3JCQiMXdEZl4+NCZIJyEjOyQiMU1HanRYJ1J3JyEjPDckJCIwaiZSKyQpKjNwJyEjOiQiMXV6KWZnYGR0JyEjPDckJCIxWTYqZSlSRFRxISM7JCIxeHE7SUlYNG4hIzw3JCQiMToobzdxXGNVKCEjOyQiMG4hUVgrPXptISM7NyQkIjEiUXdSSyZvInooISM7JCIxKnkyY1skKipbbSEjPDckJCIxW01oJzQwTzwpISM7JCIxPnk5ISpSNTttISM8NyQkIjFQVE1xbUtDJikhIzskIjFMSG8lNG5ZZSchIzw3JCQiMGFeJW9zaS0qKSEjOiQiMSQpR1FXXFhcbCEjPDckJCIxYSpRL0Z2YkgqISM7JCIxNlt2ZD1aNmwhIzw3JCQiMU0wSmh3alAnKiEjOyQiMC9WSGdnc1onISM7NyQkIjFFZFhUdXErNSEjOiQiMUYqWyN5WjhSayEjPDckJCIyV00ySShRKClRNSEjOyQiMTktJVFcKVspUichIzw3JCQiMjIlKlstRzdpMiIhIzskIjFGZDtBP15kaiEjPDckJCIyW0pnIjQiUkI2IiEjOyQiMShHJUdNKVtuSichIzw3JCQiMkxvNUt6XkM6IiEjOyQiMUxgYmo6QnFpISM8NyQkIjJkajhSI1tcKT0iISM7JCIxLHdGT0VMRmkhIzw3JCQiMSwqPkNYeXBBIiEjOiQiMXZUKT1rMi89JyEjPDckJCIyTlRRJ1IuJj1FIiEjOyQiMSkqXEJ6PiJwOCchIzw3JCQiMmNvU0tfdSoqSCIhIzskIjFhKFxEMUckKTMnISM8NyQkIjItS0IqM2slZUwiISM7JCIxVHc5JFxkOy8nISM8NyQkIjIoM2RabEdNdDghIzskIjEwUlApeTU+KmYhIzw3JCQiMmUkUlswRCs1OSEjOyQiMkN4IWVnP05VZiEjPTckJCIyI1JSOF48UVs5ISM7JCIxKDQ1UFNCJiopZSEjPDckJCIyJ1FrPEViTSZbIiEjOyQiMSVSWTkkKmZ4JGUhIzw3JCQiMnVyYFxLWUpfIiEjOyQiMSVRdDYwZ1J5JiEjPDckJCIyKjM+LjlUamc6ISM7JCIxPVZ3eFh4SGQhIzw3JCQiMTFPJykpXCIzJmYiISM6JCIxKCk+WC89R3pjISM8NyQkIjE6aEUqM2lYaiIhIzokIjJPJkcncCh6aD9jISM9NyQkIjFhTygqKipSKClwOyEjOiQiMjBPVCdHLVluYiEjPTckJCIySHhxPSdRXzI8ISM7JCIxaT1KXSQqNDViISM8NyQkIjJqVz9QZWZOdSIhIzskIjJrbEhIMW5YWCYhIz03JCQiMWB6cUBFZCR5IiEjOiQiMjopWyZvOz5BUiYhIz03JCQiMjckel9zNEE9PSEjOyQiMSR6NDAqcG5QYCEjPDckJCIyMzU/MTtadiY9ISM7JCIyazk8P2YkPXZfISM9NyQkIjImUVIiPXIpUSQqPSEjOyQiMkQjUml3WXI8XyEjPTckJCIyXysmNE9QZks+ISM7JCIxdkU4U3pLYV4hIzw3JCQiMU9idFQ1VW0+ISM6JCIwei1tYkIjKjQmISM7NyQkIjJGbHRVUllcKyMhIzskIjEkMzRMXExnLiYhIzw3JCQiMSg+MUgpKmZALyMhIzokIjFRJz5TIioqZXVcISM8NyQkIjJ1YiwzRVwkej8hIzskIjJZajZKUUBHIlwhIz03JCQiMSg9YGdzLGs2IyEjOiQiMk9hR0EoKls0JlshIz03JCQiMSRvZ2FhKCo+OiMhIzokIjJOWUpKLkY3eiUhIz03JCQiMV9XIypvdlohPiMhIzokIjJFPyNHN3lRRVohIz03JCQiMmwhNFdAPTpGQSEjOyQiMWpgTVFNTmtZISM8NyQkIjJsKXlGWChcZEUjISM7JCIwJ2UtZHklKSlmJSEjOzckJCIxVCF6NDshcCtCISM6JCIxR2Y6VGRRUlghIzw3JCQiMU03RGhlSVJCISM6JCIyJVtrX2kmPk5aJSEjPTckJCIxKVsnM3RISHdCISM6JCIxWkV0WlhKNVchIzw3JCQiMUZqRGQrPjhDISM6JCIxWzY6TyV6ck0lISM8NyQkIjImeSV6WT9IPFgjISM7JCIxaWM8WGs8IkclISM8NyQkIjEjeXhqO0RzWyMhIzokIjFYMkQmUWcuQSUhIzw3JCQiMikpZkpsKXlkQkQhIzskIjEoR0BPa3khZVQhIzw3JCQiMSJbJjM0Y3JqRCEjOiQiMmtoKWUjXFkkKjMlISM9NyQkIjEoeiI9SHEwK0UhIzokIjFaLWVeWTxGUyEjPDckJCIyJSl6XiRRSEFQRSEjOyQiMT1yXnQleU8nUiEjPDckJCIyd1ldMXI+XW4jISM7JCIxc1AtMDpBKipRISM8NyQkIjIwZzclKkhpKDRGISM7JCIxRkFAejM1U1EhIzw3JCQiMUBOKVJ4J3pZRiEjOiQiMT1cenMnUnN4JCEjPDckJCIxYG1zUiRcTnkjISM6JCIyJT4hKnA1Uy86UCEjPTckJCIxYiYqKTQ7akcjRyEjOiQiMShRKTRXd3VbTyEjPDckJCIxOVY9MGZiZEchIzokIjJjcW91Nm4vZiQhIz03JCQiMldoJjRJVGUoKkchIzskIjBIdDUkKTROXyQhIzs3JCQiMldATHFeMVAkSCEjOyQiMThyJCkzQ1BqTSEjPDckJCIydjwneUl4V3BIISM7JCIyOHRQYDdlVFMkISM9NyQkIjFaPWE8NSl5KyQhIzokIjIvMGFqYUUzTSQhIz03JCQiMjwnWydbeHBrLyQhIzskIjFUJTRmYD53RiQhIzw3JCQiMUEjKUhJKXo6MyQhIzokIjFmX3ZbO1k/SyEjPDckJCIxZV9lXF4nKT1KISM6JCIxJSpHVSRbWyw7JCEjPDckJCIyWD4tcig+RGJKISM7JCIyeSVbZjMxcCxKISM9NyQkIjE5XSsjbyZwJT4kISM6JCIxND4hbyE0elFJISM8NyQkIjFzSEZgYSMpR0shIzokIjBAZSZwYnglKUghIzs3JCQiMVYpb2p0QyFvSyEjOiQiMURXeC5hQUJIISM8NyQkIjIpKUdgSzd1W0kkISM7JCIxNy9DayNlZSdHISM8NyQkIjEnUllfZW44TSQhIzokIjJvJ2ZgI1FLJjRHISM9NyQkIjJuO2gheSsqeVAkISM7JCIyYGc8eC9pT3YjISM9NyQkIjJ0JWYpKTMyOTpNISM7JCIyI3o0WUgkM3NwIyEjPTckJCIyJVJhXmBkaWFNISM7JCIxXnN5QSRwemojISM8NyQkIjJuekpIbkgzXCQhIzskIjI8KTRlWi5AJWUjISM9NyQkIjFOLj8hZm5sXyQhIzokIjJuJyplMGF5O2AjISM9NyQkIjFRKillTjN4a04hIzokIjI8VlhfYUJoWiMhIz03JCQiMlZjXmUiNCpHZyQhIzskIjJ0X0sncDFLQEMhIz03JCQiMlFkRzsmZjVQTyEjOyQiMnRTaj5yeUVQIyEjPTckJCIyZDdmKUdoanhPISM7JCIxJUc8I0gqUmRKIyEjPDckJCIxKXB6OyEqXDpyJCEjOiQiMmU5XCF6RW5vQSEjPTckJCIycy93I29lQF5QISM7JCIyKDQ8c1AoKUg5QSEjPTckJCIxPUx0IT50ISp5JCEjOiQiMldxdTxgJDRqQCEjPTckJCIyRjZmLkZ2RyNRISM7JCIxJXBvYFpcejYjISM8NyQkIjFudTlXIyopMydRISM6JCIxJUcwW3pPeTEjISM8NyQkIjFoKUgjKj5iIioqUSEjOiQiMTZmOlI1NT0/ISM8NyQkIjEnUTJIR1JzJFIhIzokIjI4ViNvK1tKcD4hIz03JCQiMigqXHlONVtEKFIhIzskIjFVZSllZUNaIz4hIzw3JCQiMUduQFUkMyI0UyEjOiQiMnZ5Y3VkMyN6PSEjPTckJCIyWE07TCoqPXAvJSEjOyQiMm1JN3ohNCVHJD0hIz03JCQiMWIkeV5RM1kzJSEjOiQiMkd5PjtdUnR5IiEjPTckJCIxcE5LZGxQQlQhIzokIjI4OCRbO3BHVDwhIz03JCQiMUc1WCVlQnY6JSEjOiQiMlpjbUBNZDhxIiEjPTckJCIwPCZIXF0nZj4lISM5JCIyb2FUdl09cmwiISM9NyQkIjFUdFtlVmNNVSEjOiQiMUBxNCQ9Zk1oIiEjPDckJCIxbD88WD53clUhIzokIjJBMDE4UTNAZCIhIz03JCQiMSRHdXUiNGEwViEjOiQiMjBaZERWdF5gIiEjPTckJCIxdFByI1EyZE0lISM6JCIyZWgxRDc8P1wiISM9NyQkIjFRYlRaT3R6ViEjOiQiMikzPTM5azVjOSEjPTckJCIxV2VII0c5JD5XISM6JCIyVktUbUwiMzo5ISM9NyQkIjEnUlgzJilcVlglISM6JCIyR0c3cTRQJXo4ISM9NyQkIjFgSlFBJSp5I1wlISM6JCIyJWVNOyEpPjBUOCEjPTckJCIxPlJsJSlIUkhYISM6JCIyRCl6ZyQqMz8wOCEjPTckJCIxRXciPidcZW5YISM6JCIyJT1XKDNIPyZvNyEjPTckJCIxJXAhSD5ybC1ZISM6JCIycks7KSopb1tONyEjPTckJCIxTjk1enJbU1khIzokIjIlZVVTZjliKzchIz03JCQiMXcsSXo+eXpZISM6JCIyO1tuKXBSLWw2ISM9NyQkIjJYTChRPSMpKVJyJSEjOyQiMkcyKlIuW3NNNiEjPTckJCIxMT9yJCo9JDR2JSEjOiQiMikzMGA7S2wtNiEjPTckJCIxRE9FRCQpNCp5JSEjOiQiMnYnZW1HckFxNSEjPTckJCIxQV9dS25WRVshIzokIjJLOk16LCY+UjUhIz03JCQiMSdmOzljakQnWyEjOiQiMj1QaEQ3Oik0NSEjPTckJCIxbHBZWGluLVwhIzokIjEoXFA8ajgkeigqISM9NyQkIjE7KnBoRj4oUVwhIzokIjFeKFt3QSpRKlwqISM9NyQkIjEiPXdZIUg/eFwhIzokIjBGdCQ+KDN0PyohIzw3JCQiMSZwJSo9enU/LCYhIzokIjElbyVlTydcJ1sqKSEjPTckJCIxbXBcdiopPl1dISM6JCIwKDNBYz5NcycpISM8NyQkIjEtJ3o2JzMyJzMmISM6JCIwQGkielBaPSUpISM8NyQkIjAqPnQ8dGNCXiEjOSQiMTNQRFQ3UWYiKSEjPTckJCIxOy11ZHBBZ14hIzokIjFIJWVEJVE/N3ohIz03JCQiMEEhUi5pZyk+JiEjOSQiMSRcOkItYylmdyEjPTckJCIxPkZWeSpwYkImISM6JCIxKj04ZlViSFUoISM9NyQkIjEpKio0c3hxTEYmISM6JCIxPU8mR1pZbz0oISM9NyQkIjEqPSlHbSZlM0omISM6JCIydiwlUSUqW3dlcCEjPjckJCIxKCkpPjYmZklYYCEjOiQiMTErN2ZwV2FuISM9NyQkIjEmUkE6YSd5JVEmISM6JCIxRV01UXZSRWwhIz03JCQiMU8qSEFYKTQ/YSEjOiQiMmJJYU9QJip5SychIz43JCQiMWBxNzkkW3hYJiEjOiQiMVVHWyZcZz03JyEjPTckJCIxRm4oZi4leSRcJiEjOiQiMXdcU28jMyskZiEjPTckJCIxTVUnUjIoekxiISM6JCIxcDwzKVFCSXMmISM9NyQkIjE3VXlDYVdvYiEjOiQiMVVDRClHYClbYiEjPTckJCIxIlF3R2hyeGcmISM6JCIxLSpcSCl6eGNgISM9NyQkIjE+LTJrSmhWYyEjOiQiMT04LD00JW89JiEjPTckJCIxJ0deJCk9PUdvJiEjOiQiMkNeb2ktZ2srJiEjPjckJCIxPD0qUlxYbXImISM6JCIyTTNUNCNSUGJbISM+NyQkIjFMKkhsJTM8YmQhIzokIjFZelViM08pbyUhIz03JCQiMXlDO05XUSN6JiEjOiQiMFY+JT4lbz9gJSEjPDckJCIyJVF5MDhQZEhlISM7JCIxOExyI2VTMlElISM9NyQkIjFvJTQkeWhpbWUhIzokIjJYQFZYOEVaQiUhIz43JCQiMWtwcigqPkEtZiEjOiQiMTtFL1tCJikpNCUhIz03JCQiMk50IT1AP3FTZiEjOyQiL2AiPiczdWNSISM7NyQkIjEoPShwdGlQeGYhIzokIjBBLSJbciRlI1EhIzw3JCQiMW9UYCg+dWYsJyEjOiQiMXBscFE2eCNwJCEjPTckJCIxQWBCOFkiNDAnISM6JCIyW0ApM2drU3dOISM+NyQkIjE6dl04LmAqMychIzokIjIvUzE5JSlcQVgkISM+NyQkIjB4VWBVPGw3JyEjOSQiMig0OTpyampQTCEjPjckJCIyJjNFXjRYVGpoISM7JCIydWhhYkJJdUEkISM+NyQkIjFmZCRwbGA+PychIzokIjE4RmtzJVttNiQhIz03JCQiMWpTaj0nXHVCJyEjOiQiMmNDKFFFSVk9SSEjPjckJCIxenl5UUIhUUYnISM6JCIxW11uNi5uQEghIz03JCQiMWk8TWgrJVJKJyEjOiQiMncqKio0byZcIj5HISM+NyQkIjF6IVE5WyJHXWohIzokIjJudCV6XiUpPklGISM+NyQkIjF6ITMxUlp1USchIzokIjFUXyxJTyhIayMhIz03JCQiMVxuIUg7V19VJyEjOiQiMmQhKmUwbSozZUQhIz43JCQiMSIpKW87dicpKmZrISM6JCIxdUFKQDZUJFsjISM9NyQkIjEsKVJpQUBxXCchIzokIjFPMVVCPkcyQyEjPTckJCIxTUgpPnp0UGAnISM6JCIyc2ZiOUpEX0wjISM+NyQkIjFOZUM4dzN0bCEjOiQiMndAPCYpXFM+RSMhIz43JCQiMSVmU3VOIXkybSEjOiQiMT53bHMiei8/IyEjPTckJCIxJyo9TiNlM3lrJyEjOiQiMndCJnomW1xLOCMhIz43JCQiMSZcKkdwNCRSbychIzokIjIoKmZGJj41I2YyIyEjPjckJCIxZkMvJD1zJz5uISM6JCIyRSNSPVJcRkE/ISM+NyQkIjFHIil6cGE1ZW4hIzokIjF1ZEdrJ2Z6Jz4hIz03JCQiMVY2N0ZVcCd6JyEjOiQiMjFoSS0tJipvIj4hIz43JCQiMS5YYiNHLz0kbyEjOiQiMk5PZDFLPU0oPSEjPjckJCIxUjolPWcqM3BvISM6JCIyZGNxYG5ELiQ9ISM+NyQkIjF2JWUkSGtaMHAhIzokIjIzOm1ARCZIInoiISM+NyQkIjEmSGhVOD9cJXAhIzokIjInZWBkXVVLXzwhIz43JCQiMV8jSGIhKlwhenAhIzokIjJBLWMhWyN6OHMiISM+NyQkIjJON0QnKT1cIz1xISM7JCIyLy93ejQnKSopbyIhIz43JCQiMGQ0YmQpNGJxISM5JCIyJEcuIilvKHk6bSIhIz43JCQiMXlFXVA/ZiI0KCEjOiQiMilcLytGNEtQOyEjPjckJCIxW3VKSVg2R3IhIzokIjJNPE5PTSkqZWgiISM+NyQkIjFHQTloXk9sciEjOiQiMU1tJkhNc3BmIiEjPTckJCIwc3JkP11bPyghIzkkIjJKJkgkeSRwNiFlIiEjPjckJCIxeCEpPURUMFRzISM6JCIydy9iLi9bdmMiISM+NyQkIjE7bVhVP3p3cyEjOiQiMjNWJEciUVF5YiIhIz43JCQiMT5fJXlHJipcSighIzokIjFLMSY0J1JUXTohIz03JCQiMlgleTVvYDZgdCEjOyQiMiIzKSpRXUcvWTohIz43JCQiMSoqKioqKik0YyEqUSghIzokIjJXJ1IyNG5wVzohIz4tJSZDT0xPUkc2JiUkUkdCRyQiIiEhIiIkIiM1ISIiJCIiISEiIi0lJ0NVUlZFU0c2JDdkdzckJCIiISEiIiQiMEY8ejM8UkoqISM7NyQkIjFjUHFaUShbKVEhIzwkIjFCT1dsV3g3JCohIzw3JCQiMTNLRzU9M2xzISM8JCIxeEsqUWxAKjQkKiEjPDckJCIyI2U9Iio9emsxNiEjPCQiMUYkbyQ9I1xZSSohIzw3JCQiMjshZXRwdUkqWyIhIzwkIjFRVDIkW1FySCohIzw3JCQiMngvNmxJWywoPSEjPCQiMSg0NSQzUVooRyohIzw3JCQiMicqPUFLXk9LQSMhIzwkIjFPSSpmJnljdyMqISM8NyQkIjFvV2cqKilRKSllIyEjOyQiMFk8KlspNExFKiEjOzckJCIyJFIxZzVhJXAnSCEjPCQiMEtMJSoqUV1aIyohIzs3JCQiMVwyQUgkUlFNJCEjOyQiMXooPjcoKVInSCMqISM8NyQkIjI4KUduXTVfSlAhIzwkIjFkRXJuMjM0IyohIzw3JCQiMXp1JT5LIipIMiUhIzskIjFXZDVHJ1wiKj0qISM8NyQkIjEjKikpUXFmU2RXISM7JCIxPjwnW28kb2siKiEjPDckJCIxLzFKaSEqUlZbISM7JCIxMXcoUW9zejgqISM8NyQkIjFReTpIXFA6XyEjOyQiMVhMaCgzOy02KiEjPDckJCIxRis9X1k7YGIhIzskIjFBJlFMLzdMMyohIzw3JCQiMTpcZC8kSFsmZiEjOyQiMU4kenhSUCNcISohIzw3JCQiMXdEZl4+NCZIJyEjOyQiMWRxT0olPic9ISohIzw3JCQiMGomUiskKSozcCchIzokIjFFTiV5IVsrIikqKSEjPDckJCIxWTYqZSlSRFRxISM7JCIxLiU9TVBQZiUqKSEjPDckJCIxOihvN3FcY1UoISM7JCIxVGpxJFJ0YiEqKSEjPDckJCIxIlF3UksmbyJ6KCEjOyQiMUhjTVpZS2wpKSEjPDckJCIxW01oJzQwTzwpISM7JCIwdU5uKT5aQCkpISM7NyQkIjFQVE1xbUtDJikhIzskIjFQIj5oN2MmeigpISM8NyQkIjBhXiVvc2ktKikhIzokIjFpJCpRI2YxRXQpISM8NyQkIjFhKlEvRnZiSCohIzskIjFpIiopb1ppPm8pISM8NyQkIjFNMEpod2pQJyohIzskIjFocFpxdU1PJykhIzw3JCQiMUVkWFR1cSs1ISM6JCIxamBiUEleJmUpISM8NyQkIjJXTTJJKFEoKVE1ISM7JCIxNDdvIip6SkomKSEjPDckJCIyMiUqWy1HN2kyIiEjOyQiMXUkPmhwI293JSkhIzw3JCQiMltKZyI0IlJCNiIhIzskIjFHI1sqeTxMQSUpISM8NyQkIjJMbzVLel5DOiIhIzskIjEjSDk4djMuTykhIzw3JCQiMmRqOFIjW1wpPSIhIzskIjAlXGgiPTVKSSkhIzs3JCQiMSwqPkNYeXBBIiEjOiQiMXgkR0NfVjBDKSEjPDckJCIyTlRRJ1IuJj1FIiEjOyQiMT1yYzAkXEQ9KSEjPDckJCIyY29TS191KipIIiEjOyQiMSZlIioqXDJ4PCIpISM8NyQkIjItS0IqM2slZUwiISM7JCIxIm9FVEtWYjApISM8NyQkIjIoM2RabEdNdDghIzskIjFDS1YlUTkjKil6ISM8NyQkIjJlJFJbMEQrNTkhIzskIjFmUXIhM09KI3ohIzw3JCQiMiNSUjhePFFbOSEjOyQiMWkhZTooeXBfeSEjPDckJCIyJ1FrPEViTSZbIiEjOyQiMWZaYTMqek95KCEjPDckJCIydXJgXEtZSl8iISM7JCIxWkQmW3RZPnIoISM8NyQkIjIqMz4uOVRqZzohIzskIjFFKnlwVipwUnchIzw3JCQiMTFPJykpXCIzJmYiISM6JCIxM1JCUmRQc3YhIzw3JCQiMTpoRSozaVhqIiEjOiQiMTtzZS10OiVcKCEjPDckJCIxYU8oKioqUigpcDshIzokIjFrLCRbSSFHQnUhIzw3JCQiMkh4cT0nUV8yPCEjOyQiMWIlSFA4KnpZdCEjPDckJCIyalc/UGVmTnUiISM7JCIxJmYiKlEzY0ZGKCEjPDckJCIxYHpxQEVkJHkiISM6JCIxX3Z6YmJpKj0oISM8NyQkIjI3JHpfczRBPT0hIzskIjEzITRTbC1wNighIzw3JCQiMjM1PzE7WnYmPSEjOyQiMVw1cEEieU4uKCEjPDckJCIyJlFSIj1yKVEkKj0hIzskIjAkPTwtSCZwJnAhIzs3JCQiMl8rJjRPUGZLPiEjOyQiMSRRQU5EUEMobyEjPDckJCIxT2J0VDVVbT4hIzokIjF6UjpVWicqKXonISM8NyQkIjJGbHRVUllcKyMhIzskIjFiV1ZDOHI5biEjPDckJCIxKD4xSCkqZkAvIyEjOiQiMVVQMF9seUttISM8NyQkIjJ1YiwzRVwkej8hIzskIjFeI1szXkcvYichIzw3JCQiMSg9YGdzLGs2IyEjOiQiMEU0SSc+JHpZJyEjOzckJCIxJG9nYWEoKj46IyEjOiQiMTpaKTNyLSQpUSchIzw3JCQiMV9XIypvdlohPiMhIzokIjF5VVU7LyY9SSchIzw3JCQiMmwhNFdAPTpGQSEjOyQiMXduJXkiejg+aSEjPDckJCIybCl5RlgoXGRFIyEjOyQiMWgjZkY5KHpKaCEjPDckJCIxVCF6NDshcCtCISM6JCIyYidSZ0BWXl9nISM9NyQkIjFNN0RoZUlSQiEjOiQiMUNJNV1GcGtmISM8NyQkIjEpWyczdEhId0IhIzokIjJtUFxxUj4vKWUhIz03JCQiMUZqRGQrPjhDISM6JCIyQ3J5I1sjUml6JiEjPTckJCIyJnklelk/SDxYIyEjOyQiMSQ+Oy5FTiMzZCEjPDckJCIxI3l4ajtEc1sjISM6JCIxVjFVIT1acmkmISM8NyQkIjIpKWZKbCl5ZEJEISM7JCIxJlJfI2VbNVdiISM8NyQkIjEiWyYzNGNyakQhIzokIjBiOC0qPllfYSEjOzckJCIxKHoiPUhxMCtFISM6JCIyWWMxQT9tJnBgISM9NyQkIjIlKXpeJFFIQVBFISM7JCIyYiopZjlqL1xHJiEjPTckJCIyd1ldMXI+XW4jISM7JCIyYkIxbytpKik+JiEjPTckJCIyMGc3JSpIaSg0RiEjOyQiMnUoeXMwWDg/XiEjPTckJCIxQE4pUngnellGISM6JCIxcz4lUWM+ai4mISM8NyQkIjFgbXNSJFxOeSMhIzokIjBaJVE5P1JgXCEjOzckJCIxYiYqKTQ7akcjRyEjOiQiMSd5PyplbypcJ1shIzw3JCQiMTlWPTBmYmRHISM6JCIyQ1olMyFcKkcoeSUhIz03JCQiMldoJjRJVGUoKkchIzskIjFWdkEzSiwpcCUhIzw3JCQiMldATHFeMVAkSCEjOyQiMV9DZXkpSHloJSEjPDckJCIydjwneUl4V3BIISM7JCIxbGllK3YoKVFYISM8NyQkIjFaPWE8NSl5KyQhIzokIjJPd3hfUk5XWCUhIz03JCQiMjwnWydbeHBrLyQhIzskIjIxYmE4UWYsUCUhIz03JCQiMUEjKUhJKXo6MyQhIzokIjE5OjpsKVtSSCUhIzw3JCQiMWVfZVxeJyk9SiEjOiQiMSNleDhKSk5AJSEjPDckJCIyWD4tcig+RGJKISM7JCIxcmVGeXVlTlQhIzw3JCQiMTldKyNvJnAlPiQhIzokIjJjK0AjNDdzXlMhIz03JCQiMXNIRmBhIylHSyEjOiQiMW5ZY2YycXpSISM8NyQkIjFWKW9qdEMhb0shIzokIjE0XSY9KFFqKCpRISM8NyQkIjIpKUdgSzd1W0kkISM7JCIxKDR5Q05XNiNRISM8NyQkIjEnUllfZW44TSQhIzokIjF2UChvPFZndSQhIzw3JCQiMm47aCF5Kyp5UCQhIzskIjE2dTYoUlw6biQhIzw3JCQiMnQlZikpMzI5Ok0hIzskIjJiY3dGeHhpZiQhIz03JCQiMiVSYV5gZGlhTSEjOyQiMjA6WTBWI0g8TiEjPTckJCIybnpKSG5IM1wkISM7JCIyRXZRcHo4Y1ckISM9NyQkIjFOLj8hZm5sXyQhIzokIjFob2QoUXJiUCQhIzw3JCQiMVEqKWVOM3hrTiEjOiQiMCRHXGchKVwsTCEjOzckJCIyVmNeZSI0KkdnJCEjOyQiMUpobmZ2VUdLISM8NyQkIjJRZEc7JmY1UE8hIzskIjBoPGhock47JCEjOzckJCIyZDdmKUdoanhPISM7JCIxaEg3UktsKDMkISM8NyQkIjEpcHo7ISpcOnIkISM6JCIyTFdsYiFwKlstJCEjPTckJCIycy93I29lQF5QISM7JCIyY29HckopUl9IISM9NyQkIjE9THQhPnQhKnkkISM6JCIxLSEqPjRaNyUpRyEjPDckJCIyRjZmLkZ2RyNRISM7JCIyY2AhKlJqS1IjRyEjPTckJCIxbnU5VyMqKTMnUSEjOiQiMSMpPmRFZDZkRiEjPDckJCIxaClIIyo+YiIqKlEhIzokIjI8STBkUSwzcCMhIz03JCQiMSdRMkhHUnMkUiEjOiQiMkRrUngxYGRpIyEjPTckJCIyKCpceU41W0QoUiEjOyQiMWgoNCFbJSpIbUQhIzw3JCQiMUduQFUkMyI0UyEjOiQiMkR0cG5WNmNdIyEjPTckJCIyWE07TCoqPXAvJSEjOyQiMkNmdnQoeXlWQyEjPTckJCIxYiR5XlEzWTMlISM6JCIyR2RdY0w+SlEjISM9NyQkIjFwTktkbFBCVCEjOiQiMkUkKSp6KSllckBCISM9NyQkIjFHNVglZUJ2OiUhIzokIjJVJmZQY2tab0EhIz03JCQiMDwmSFxdJ2Y+JSEjOSQiMUgvYVY4XDRBISM8NyQkIjFUdFtlVmNNVSEjOiQiMShRWDQiKnk3OiMhIzw3JCQiMWw/PFg+d3JVISM6JCIyQS1iJjNYOSc0IyEjPTckJCIxJEd1dSI0YTBWISM6JCIxbDdBNXoqby8jISM8NyQkIjF0UHIjUTJkTSUhIzokIjJqKVFbamhOKik+ISM9NyQkIjFRYlRaT3R6ViEjOiQiMScpWyIqPV9aVD4hIzw3JCQiMVdlSCNHOSQ+VyEjOiQiMmV1ZGM2dm4pPSEjPTckJCIxJ1JYMyYpXFZYJSEjOiQiMiUpNDtHWVwjUj0hIz03JCQiMWBKUUElKnkjXCUhIzokIjIkPlYsMiRwISl5IiEjPTckJCIxPlJsJSlIUkhYISM6JCIyJ3AuRmV5RVM8ISM9NyQkIjFFdyI+J1xlblghIzokIjI8T2J6UWc4cCIhIz03JCQiMSVwIUg+cmwtWSEjOiQiMiRIeT9gZUpaOyEjPTckJCIxTjk1enJbU1khIzokIjJNRkAkel90KzshIz03JCQiMXcsSXo+eXpZISM6JCIyYTtvS0hsTGIiISM9NyQkIjJYTChRPSMpKVJyJSEjOyQiMlsoKlJZU21IXiIhIz03JCQiMTE/ciQqPSQ0diUhIzokIjEkPTYpKUcvLVoiISM8NyQkIjFET0VEJCk0KnklISM6JCIyN1EoKVxdcHBVIiEjPTckJCIxQV9dS25WRVshIzokIjJeITNNZExmJlEiISM9NyQkIjEnZjs5Y2pEJ1shIzokIjJyPTFOOz9rTSIhIz03JCQiMWxwWVhpbi1cISM6JCIxIil5SiVbM1JJIiEjPDckJCIxOypwaEY+KFFcISM6JCIyTihcVklfZW03ISM9NyQkIjEiPXdZIUg/eFwhIzokIjJ0NmdFO1R3QSIhIz03JCQiMSZwJSo9enU/LCYhIzokIjIkZjAmXEdgSj4iISM9NyQkIjFtcFx2Kik+XV0hIzokIjJCOigqM0U3ajoiISM9NyQkIjEtJ3o2JzMyJzMmISM6JCIyLSp6aHFKWUE2ISM9NyQkIjAqPnQ8dGNCXiEjOSQiMiUzPiopKVw8ejMiISM9NyQkIjE7LXVkcEFnXiEjOiQiMiM0VlI3MCdcMCIhIz03JCQiMEEhUi5pZyk+JiEjOSQiMnd0Y2o4OTgtIiEjPTckJCIxPkZWeSpwYkImISM6JCIxaXNrLFJGKCopKiEjPTckJCIxKSoqNHN4cUxGJiEjOiQiMUpEPWs+WSNlKiEjPTckJCIxKj0pR20mZTNKJiEjOiQiMT15JEc+YCR5IyohIz03JCQiMSgpKT42JmZJWGAhIzokIjF0VzV6I0hmKyohIz03JCQiMSZSQTphJ3klUSYhIzokIjFCRE8lUWo9cSkhIz03JCQiMU8qSEFYKTQ/YSEjOiQiMSQqPXJKUT5QJSkhIz03JCQiMWBxNzkkW3hYJiEjOiQiMFlqMm0hW2kiKSEjPDckJCIxRm4oZi4leSRcJiEjOiQiMEt2N3B4bSF6ISM8NyQkIjFNVSdSMih6TGIhIzokIjEqbyh5XXlwSXchIz03JCQiMTdVeUNhV29iISM6JCIxXmgnNDByJSlSKCEjPTckJCIxIlF3R2hyeGcmISM6JCIxNy8lUWtxQjkoISM9NyQkIjE+LTJrSmhWYyEjOiQiMSpHUTAqeXk6cCEjPTckJCIxJ0deJCk9PUdvJiEjOiQiMiZSZiNbLiFHdm0hIz43JCQiMTw9KlJcWG1yJiEjOiQiMVw9TSUqPSRRWichIz03JCQiMUwqSGwlMzxiZCEjOiQiMjo5UHAheTleaSEjPjckJCIxeUM7TldRI3omISM6JCIxJFEyQSp5dlVnISM9NyQkIjIlUXkwOFBkSGUhIzskIjFbWEBWdSk0JWUhIz03JCQiMW8lNCR5aGltZSEjOiQiMUUuRjc6SVljISM9NyQkIjFrcHIoKj5BLWYhIzokIjBeYU5ZT15ZJiEjPDckJCIyTnQhPUA/cVNmISM7JCIxJm8qKj5bYWNGJiEjPTckJCIxKD0ocHRpUHhmISM6JCIxOG8nbz47NjUmISM9NyQkIjFvVGAoPnVmLCchIzokIjFFPiU0JltwQlwhIz03JCQiMUFgQjhZIjQwJyEjOiQiMTRiM1k+YW9aISM9NyQkIjE6dl04LmAqMychIzokIjFhUHooeSoqSGclISM9NyQkIjB4VWBVPGw3JyEjOSQiMXhzU0Y9PV1XISM9NyQkIjImM0VeNFhUamghIzskIjFIRUI4LkMuViEjPTckJCIxZmQkcGxgPj8nISM6JCIxQCsoZkhKYjolISM9NyQkIjFqU2o9J1x1QichIzokIjF2cmVudGhDUyEjPTckJCIxenl5UUIhUUYnISM6JCIxR19mOS9jJipRISM9NyQkIjFpPE1oKyVSSichIzokIjJpIUd5KjNtKWVQISM+NyQkIjF6IVE5WyJHXWohIzokIjJ1WE44Z2stayQhIz43JCQiMXohMzFSWnVRJyEjOiQiMnVjQSpRWydSXyQhIz43JCQiMVxuIUg7V19VJyEjOiQiMig+NSVIQCd5NU0hIz43JCQiMSIpKW87dicpKmZrISM6JCIyZExWcyNbQDZMISM+NyQkIjEsKVJpQUBxXCchIzokIjFLeCxJIzQoNEshIz03JCQiMU1IKT56dFBgJyEjOiQiMTRDT1pQajhKISM9NyQkIjFOZUM4dzN0bCEjOiQiMXQiM01tP2YsJCEjPTckJCIxJWZTdU4heTJtISM6JCIybCF5KilHQShSJEghIz43JCQiMScqPU4jZTN5aychIzokIjJOUCFRWUVMV0chIz43JCQiMSZcKkdwNCRSbychIzokIjElSEY4cCUqeXcjISM9NyQkIjFmQy8kPXMnPm4hIzokIjJ3UnVUZW1qcCMhIz43JCQiMUciKXpwYTVlbiEjOiQiMlYqW2g8aSVSaSMhIz43JCQiMVY2N0ZVcCd6JyEjOiQiMjw4OWItZ2ViIyEjPjckJCIxLlhiI0cvPSRvISM6JCIya1JFRjQiKnlcIyEjPjckJCIxUjolPWcqM3BvISM6JCIxJ2Y/QkJNL1cjISM9NyQkIjF2JWUkSGtaMHAhIzokIjIvb0Uhb09SKVEjISM+NyQkIjEmSGhVOD9cJXAhIzokIjJGel1ETEtrTCMhIz43JCQiMV8jSGIhKlwhenAhIzokIjFkVzxIQjwmSCMhIz03JCQiMk43RCcpPVwjPXEhIzskIjIoPUlRaTkpPkQjISM+NyQkIjBkNGJkKTRicSEjOSQiMEg4b05RYUAjISM8NyQkIjF5RV1QP2YiNCghIzokIjIpPig+eGMlNCQ9IyEjPjckJCIxW3VKSVg2R3IhIzokIjBcP0s3Slg6IyEjPDckJCIxR0E5aF5PbHIhIzokIjEqR1FjWCdISEAhIz03JCQiMHNyZD9dWz8oISM5JCIyRFBJQGVBbzUjISM+NyQkIjF4ISk9RFQwVHMhIzokIjJaZl9AMGsrNCMhIz43JCQiMTttWFU/endzISM6JCIxMjowU3k2eD8hIz03JCQiMT5fJXlHJipcSighIzokIjIyIm8kSGg9czEjISM+NyQkIjJYJXk1b2A2YHQhIzskIjFyKT5iWSFSaD8hIz03JCQiMSoqKioqKik0YyEqUSghIzokIjBHSi9oJmZmPyEjPC0lJkNPTE9SRzYmJSRSR0JHJCIpQyllcSUhIikkIiIhISIiJCIpJCllcVchIiktJSVWSUVXRzYkOyQiIiEhIiIkIisqNGMhKlEoISIqOyQiIiEhIiIkIiIiISIiLSYlJl9BWElTRzYjIiIiNictJStfR1JJRExJTkVTRzYnLSUmQ09MT1JHNiYlJFJHQkckIiIhISIiJCIiISEiIiQiIiEhIiItJSpMSU5FU1RZTEVHNiMiIiEtJSpUSElDS05FU1NHNiMiIiEtJS1UUkFOU1BBUkVOQ1lHNiMkIiIhISIiLSUpX1ZJU0lCTEVHNiMiIiEtJSZDT0xPUkc2JiUkUkdCRyQiIiEhIiIkIiIhISIiJCIiISEiIi0lKkxJTkVTVFlMRUc2IyIiIS0lKlRISUNLTkVTU0c2IyIiIS0lLVRSQU5TUEFSRU5DWUc2IyQiIiEhIiItJiUmX0FYSVNHNiMiIiM2Jy0lK19HUklETElORVNHNictJSZDT0xPUkc2JiUkUkdCRyQiIiEhIiIkIiIhISIiJCIiISEiIi0lKkxJTkVTVFlMRUc2IyIiIS0lKlRISUNLTkVTU0c2IyIiIS0lLVRSQU5TUEFSRU5DWUc2IyQiIiEhIiItJSlfVklTSUJMRUc2IyIiIS0lJkNPTE9SRzYmJSRSR0JHJCIiISEiIiQiIiEhIiIkIiIhISIiLSUqTElORVNUWUxFRzYjIiIhLSUqVEhJQ0tORVNTRzYjIiIhLSUtVFJBTlNQQVJFTkNZRzYjJCIiISEiIi0lK0FYRVNMQUJFTFNHNiQtSSNtaUc2Iy9JK21vZHVsZW5hbWVHNiJJLFR5cGVzZXR0aW5nR0koX3N5c2xpYkc2IjY1USJ4NiIvJSdmYW1pbHlHUSE2Ii8lJXNpemVHUSMxMDYiLyUlYm9sZEdRJmZhbHNlNiIvJSdpdGFsaWNHUSV0cnVlNiIvJSp1bmRlcmxpbmVHUSZmYWxzZTYiLyUqc3Vic2NyaXB0R1EmZmFsc2U2Ii8lLHN1cGVyc2NyaXB0R1EmZmFsc2U2Ii8lK2ZvcmVncm91bmRHUShbMCwwLDBdNiIvJStiYWNrZ3JvdW5kR1EuWzI1NSwyNTUsMjU1XTYiLyUnb3BhcXVlR1EmZmFsc2U2Ii8lK2V4ZWN1dGFibGVHUSZmYWxzZTYiLyUpcmVhZG9ubHlHUSZmYWxzZTYiLyUpY29tcG9zZWRHUSZmYWxzZTYiLyUqY29udmVydGVkR1EmZmFsc2U2Ii8lK2ltc2VsZWN0ZWRHUSZmYWxzZTYiLyUscGxhY2Vob2xkZXJHUSZmYWxzZTYiLyU2c2VsZWN0aW9uLXBsYWNlaG9sZGVyR1EmZmFsc2U2Ii8lLG1hdGh2YXJpYW50R1EnaXRhbGljNiItSSNtaUc2Iy9JK21vZHVsZW5hbWVHNiJJLFR5cGVzZXR0aW5nR0koX3N5c2xpYkc2IjY1USJjNiIvJSdmYW1pbHlHUSE2Ii8lJXNpemVHUSMxMDYiLyUlYm9sZEdRJmZhbHNlNiIvJSdpdGFsaWNHUSV0cnVlNiIvJSp1bmRlcmxpbmVHUSZmYWxzZTYiLyUqc3Vic2NyaXB0R1EmZmFsc2U2Ii8lLHN1cGVyc2NyaXB0R1EmZmFsc2U2Ii8lK2ZvcmVncm91bmRHUShbMCwwLDBdNiIvJStiYWNrZ3JvdW5kR1EuWzI1NSwyNTUsMjU1XTYiLyUnb3BhcXVlR1EmZmFsc2U2Ii8lK2V4ZWN1dGFibGVHUSZmYWxzZTYiLyUpcmVhZG9ubHlHUSZmYWxzZTYiLyUpY29tcG9zZWRHUSZmYWxzZTYiLyUqY29udmVydGVkR1EmZmFsc2U2Ii8lK2ltc2VsZWN0ZWRHUSZmYWxzZTYiLyUscGxhY2Vob2xkZXJHUSZmYWxzZTYiLyU2c2VsZWN0aW9uLXBsYWNlaG9sZGVyR1EmZmFsc2U2Ii8lLG1hdGh2YXJpYW50R1EnaXRhbGljNiItJSlfVklTSUJMRUc2IyIiIi0lJVJPT1RHNictJSlCT1VORFNfWEc2IyQiJD8mISIiLSUpQk9VTkRTX1lHNiMkIiQ/IiEiIi0lLUJPVU5EU19XSURUSEc2IyQiJUlNISIiLSUuQk9VTkRTX0hFSUdIVEc2IyQiJWdNISIiLSUpQ0hJTERSRU5HNiItJStBTk5PVEFUSU9ORzYnLSUpQk9VTkRTX1hHNiMkIiIhISIiLSUpQk9VTkRTX1lHNiMkIiIhISIiLSUtQk9VTkRTX1dJRFRIRzYjJCIlK1MhIiItJS5CT1VORFNfSEVJR0hURzYjJCIlK1MhIiItJSlDSElMRFJFTkc2Ig==Ig==</Plot></Text-field>
</Output>
</Group></Presentation-Block><Presentation-Block>
<Group view="presentation" hide-input="false" hide-output="true" inline-output="false" labelreference="L821" drawlabel="true" redirect-target="L1120">
<Input>
<Text-field prompt="&gt; " style="Maple Input" layout="Normal"></Text-field>
</Input>
<Output>
<Text-field superscript="false" placeholder="false" executable="false" selection-placeholder="false" italic="false" size="12" bold="false" subscript="false" family="Times New Roman" opaque="false" underline="false" background="[255,255,255]" readonly="false" foreground="[0,0,0]" alignment="centred" firstindent="0" spacebelow="0" leftmargin="0" linespacing="0.0" initial="0" linebreak="space" rightmargin="0" bulletsuffix="" spaceabove="0" bullet="none" pagebreak-before="false"><Equation executable="false" style="2D Output" display="LUkjbWlHNiMvSSttb2R1bGVuYW1lRzYiSSxUeXBlc2V0dGluZ0dJKF9zeXNsaWJHRic2JVE1b3V0cHV0fnJlZGlyZWN0ZWQuLi5GJy8lJ2l0YWxpY0dRJXRydWVGJy8lLG1hdGh2YXJpYW50R1EnaXRhbGljRic=">LUkjbWlHNiMvSSttb2R1bGVuYW1lRzYiSSxUeXBlc2V0dGluZ0dJKF9zeXNsaWJHRic2JVE1b3V0cHV0fnJlZGlyZWN0ZWQuLi5GJy8lJ2l0YWxpY0dRJXRydWVGJy8lLG1hdGh2YXJpYW50R1EnaXRhbGljRic=</Equation></Text-field>
</Output>
</Group>
<Group view="presentation" hide-input="true" hide-output="false" inline-output="false" labelreference="L1120" drawlabel="true" redirect-source="L821">
<Input>
<Text-field prompt="&gt; " style="Maple Input" layout="Normal">%;</Text-field>
</Input>
</Group></Presentation-Block><Presentation-Block>
<Group view="presentation" hide-input="false" hide-output="true" inline-output="false" labelreference="L1095" drawlabel="true">
<Input>
<Text-field style="Text" layout="Normal"></Text-field>
</Input>
</Group></Presentation-Block><Presentation-Block>
<Group view="presentation" hide-input="false" hide-output="true" inline-output="false" labelreference="L849" drawlabel="true">
<Input>
<Text-field style="Text" layout="Normal"><Equation executable="false" style="2D Math" input-equation="" display="LUklbXJvd0c2Iy9JK21vZHVsZW5hbWVHNiJJLFR5cGVzZXR0aW5nR0koX3N5c2xpYkdGJzYkLUkjbWlHRiQ2I1EhRicvJSxtYXRodmFyaWFudEdRJ25vcm1hbEYn">LUklbXJvd0c2Iy9JK21vZHVsZW5hbWVHNiJJLFR5cGVzZXR0aW5nR0koX3N5c2xpYkdGJzYjLUkjbWlHRiQ2I1EhRic=</Equation></Text-field>
</Input>
</Group></Presentation-Block>
</Worksheet>
